# Supplementary material for: Environmental Driving of Adaptation Mechanism on Rumen Microorganisms of Sheep Based on Metagenomics and Metabolomics Data Analysis
Source: Int J Mol Sci. 2024 Oct 11;25(20):10957. doi: 10.3390/ijms252010957 (PMC11508146; doi:10.3390/ijms252010957)
Supplement: Supplementary file 1 [file ijms-25-10957-s001.zip]

Archive with 15 entries (15 files):
- Figure S1 Rank sum test for differential species abundance map at genus level.png.png
- Figure S2 PCA.png
- Table S1 Structure of rumen epithelium at different region.pdf
- Table S10 The table of differential Genus abundance by rank sum test .xls
- Table S11 The abundance of CARD Resistance.pdf
- Table S12 Metabolite quantity statistics.xls
- Table S13 Correlation of differential metabolome.xls
- Table S14 The KEGG of differential metabolites and species .xls
- Table S15 Composition and nutrient levels of the basal diet.pdf
- Table S2 Sample sequencing data analysis statistics.pdf
- Table S3 Sample assembly results statistics.pdf
- Table S4 Gene prediction result statistics.pdf
- Table S5 Sample taxonomic rank for each species annotated to the species statistics table.pdf
- Table S6 and Table S7 Phylum-level species abundance.pdf
- Table S8 and Table S9 Species-level species abundance.pdf
