# Supplementary material for: Environmental Driving of Adaptation Mechanism on Rumen Microorganisms of Sheep Based on Metagenomics and Metabolomics Data Analysis
Source: Int J Mol Sci. 2024 Oct 11;25(20):10957. doi: 10.3390/ijms252010957 (PMC11508146; doi:10.3390/ijms252010957)
Supplement: Supplementary file 1 [file ijms-25-10957-s001.zip › Table S10 The table of differential Genus abundance by rank sum test .xls]

Taxon	p value	adjust p value	THS mean	THS Standard Error of Mean	THS Standard Deviation	HTS mean	HTS Standard Error of Mean	HTS Standard Deviation
Terriglobus	0.009023439	0.088822024	1.01E-06	7.94E-07	1.78E-06	1.93E-05	9.65E-06	2.16E-05
Altibacter	0.009023439	0.088822024	0	0	0	3.18E-06	4.32E-07	9.66E-07
Brochothrix	0.009023439	0.088822024	8.85E-07	2.45E-07	5.48E-07	9.76E-06	1.77E-06	3.97E-06
Coniophora	0.009023439	0.088822024	1.73E-06	1.73E-06	3.88E-06	2.38E-05	3.57E-06	7.99E-06
Mesoaciditoga	0.009023439	0.088822024	3.68E-07	3.68E-07	8.22E-07	4.26E-06	5.81E-07	1.30E-06
Ferruginibacter	0.009023439	0.088822024	0	0	0	4.08E-06	8.51E-07	1.90E-06
Akkermansia	0.009023439	0.088822024	0.00059984	0.000281135	0.000628637	5.44E-05	6.84E-06	1.53E-05
Flavobacterium	0.009023439	0.088822024	0.000612076	0.000121499	0.00027168	0.001381395	5.56E-05	0.000124234
Sextaecvirus	0.009023439	0.088822024	0	0	0	3.23E-06	7.61E-07	1.70E-06
Avipoxvirus	0.009023439	0.088822024	1.86E-06	1.86E-06	4.16E-06	2.25E-05	3.47E-06	7.76E-06
Rosellinia	0.009023439	0.088822024	0	0	0	9.94E-06	2.06E-06	4.60E-06
Ekhidna	0.009023439	0.088822024	0	0	0	4.04E-06	1.36E-06	3.05E-06
Acaromyces	0.009023439	0.088822024	1.09E-06	9.40E-07	2.10E-06	3.12E-05	5.24E-06	1.17E-05
Nodularia	0.009023439	0.088822024	2.57E-07	2.57E-07	5.74E-07	6.72E-06	8.62E-07	1.93E-06
Lyngbya	0.009023439	0.088822024	2.67E-06	1.88E-06	4.20E-06	1.89E-05	2.42E-06	5.40E-06
Roseivirga	0.009023439	0.088822024	2.23E-06	1.74E-06	3.89E-06	4.26E-05	7.79E-06	1.74E-05
Megasphaera	0.009023439	0.088822024	0.006775272	0.001636121	0.003658478	0.000433298	0.00015818	0.000353702
Macellibacteroides	0.009023439	0.088822024	1.25E-05	4.15E-06	9.29E-06	0.000125231	1.93E-05	4.31E-05
Desulfocapsa	0.009023439	0.088822024	2.54E-06	1.56E-06	3.48E-06	1.72E-05	2.08E-06	4.66E-06
Histoplasma	0.009023439	0.088822024	9.63E-07	9.63E-07	2.15E-06	1.64E-05	2.20E-06	4.92E-06
Labilibacter	0.009023439	0.088822024	6.39E-07	6.39E-07	1.43E-06	5.47E-05	8.22E-06	1.84E-05
Cellulophaga	0.009023439	0.088822024	2.77E-06	2.60E-07	5.82E-07	7.44E-06	1.23E-06	2.76E-06
Lactiplantibacillus	0.009023439	0.088822024	6.22E-06	2.38E-06	5.33E-06	4.46E-05	1.43E-05	3.19E-05
Candidatus_Nanosynbacter	0.009023439	0.088822024	0	0	0	6.53E-06	2.34E-06	5.23E-06
Dacryopinax	0.009023439	0.088822024	1.16E-06	1.16E-06	2.58E-06	2.32E-05	3.77E-06	8.43E-06
Schinkia	0.009023439	0.088822024	2.44E-06	1.32E-06	2.96E-06	1.22E-05	1.39E-06	3.12E-06
Desulfocurvibacter	0.009023439	0.088822024	1.30E-05	3.47E-06	7.77E-06	6.89E-07	2.84E-07	6.35E-07
Paludibacter	0.009023439	0.088822024	8.26E-05	3.43E-05	7.68E-05	0.010602055	0.001655617	0.003702071
Hypocrella	0.009023439	0.088822024	0	0	0	3.11E-06	4.51E-07	1.01E-06
Kordia	0.009023439	0.088822024	3.55E-06	1.79E-06	4.01E-06	1.56E-05	1.34E-06	3.00E-06
Catenibacterium	0.009023439	0.088822024	0.000214647	3.02E-05	6.76E-05	3.61E-05	4.59E-06	1.03E-05
Desulfosarcina	0.009023439	0.088822024	1.30E-07	1.30E-07	2.90E-07	2.75E-06	8.89E-07	1.99E-06
Ohtaekwangia	0.009023439	0.088822024	3.79E-07	2.55E-07	5.71E-07	6.60E-06	1.38E-06	3.10E-06
Marinobacter	0.009023439	0.088822024	0.000124333	3.40E-05	7.60E-05	1.36E-05	3.04E-06	6.79E-06
Aliarcobacter	0.009023439	0.088822024	1.60E-05	6.68E-06	1.49E-05	7.91E-05	1.01E-05	2.25E-05
Jaapia	0.009023439	0.088822024	0	0	0	3.94E-05	1.66E-05	3.70E-05
Nipunavirus	0.009023439	0.088822024	0	0	0	2.50E-05	1.04E-05	2.32E-05
Synechocystis	0.009023439	0.088822024	7.54E-07	4.76E-07	1.06E-06	8.30E-06	1.10E-06	2.46E-06
Rhodothermus	0.009023439	0.088822024	2.40E-07	2.40E-07	5.36E-07	6.88E-06	1.65E-06	3.70E-06
Tamlana	0.009023439	0.088822024	3.28E-06	9.63E-07	2.15E-06	2.25E-05	5.23E-06	1.17E-05
Pseudarcicella	0.009023439	0.088822024	0	0	0	1.28E-05	4.70E-06	1.05E-05
Fistulina	0.009023439	0.088822024	3.28E-06	3.03E-06	6.78E-06	2.86E-05	3.39E-06	7.58E-06
Cercospora	0.009023439	0.088822024	1.88E-06	1.78E-06	3.98E-06	1.61E-05	3.75E-07	8.39E-07
Candidatus_Methylopumilus	0.009023439	0.088822024	0	0	0	4.91E-06	1.25E-06	2.79E-06
Dethiobacter	0.009023439	0.088822024	4.96E-07	3.04E-07	6.81E-07	3.67E-06	6.58E-07	1.47E-06
Solimicrobium	0.009023439	0.088822024	8.26E-07	6.86E-07	1.53E-06	9.71E-06	2.70E-06	6.04E-06
Coleofasciculus	0.009023439	0.088822024	1.22E-06	1.22E-06	2.73E-06	1.54E-05	1.79E-06	4.00E-06
Lunatimonas	0.009023439	0.088822024	3.85E-07	3.85E-07	8.61E-07	5.42E-06	1.07E-06	2.40E-06
Gracilimonas	0.009023439	0.088822024	1.60E-07	1.60E-07	3.57E-07	5.43E-06	1.49E-06	3.33E-06
Takahashivirus	0.009023439	0.088822024	0	0	0	3.60E-06	1.28E-06	2.86E-06
Burkholderia	0.009023439	0.088822024	0.000119269	3.40E-05	7.61E-05	0.000385405	6.33E-05	0.000141546
Confluentibacter	0.009023439	0.088822024	7.25E-07	3.17E-07	7.09E-07	1.57E-05	2.63E-06	5.89E-06
Soonwooa	0.009023439	0.088822024	0	0	0	5.86E-06	8.44E-07	1.89E-06
Planctopirus	0.009023439	0.088822024	0	0	0	4.61E-06	1.11E-06	2.48E-06
Allisonella	0.009023439	0.088822024	0.000330154	8.33E-05	0.000186174	4.52E-06	1.82E-06	4.07E-06
Nubsella	0.009023439	0.088822024	0	0	0	1.11E-05	3.67E-06	8.21E-06
Halonatronum	0.009023439	0.088822024	1.23E-06	5.16E-07	1.15E-06	1.20E-05	3.99E-06	8.93E-06
Ereboglobus	0.009023439	0.088822024	6.13E-06	2.78E-06	6.22E-06	4.73E-05	6.06E-06	1.36E-05
Maribellus	0.009023439	0.088822024	3.27E-06	1.09E-06	2.43E-06	3.43E-05	6.32E-06	1.41E-05
Parafilimonas	0.009023439	0.088822024	1.91E-06	1.09E-06	2.44E-06	1.68E-05	3.04E-06	6.79E-06
Petroclostridium	0.009023439	0.088822024	1.33E-06	9.96E-07	2.23E-06	1.65E-05	4.67E-06	1.04E-05
Christensenella	0.009023439	0.088822024	0.000243511	5.25E-05	0.000117338	9.29E-05	1.09E-05	2.43E-05
Thermoflavifilum	0.009023439	0.088822024	1.93E-07	1.93E-07	4.31E-07	1.59E-05	4.65E-06	1.04E-05
Pontibacillus	0.009023439	0.088822024	2.84E-06	1.77E-06	3.95E-06	1.77E-05	2.75E-06	6.14E-06
Roseovarius	0.009023439	0.088822024	9.84E-06	4.81E-06	1.07E-05	4.97E-05	1.50E-05	3.36E-05
Candidatus_Nanogingivalis	0.009023439	0.088822024	3.21E-07	3.21E-07	7.18E-07	1.42E-05	5.21E-06	1.17E-05
Pseudomassariella	0.009023439	0.088822024	0	0	0	7.87E-06	2.15E-06	4.80E-06
Shuttleworthia	0.009023439	0.088822024	0.000294406	5.18E-05	0.000115752	6.02E-05	6.64E-06	1.48E-05
Moniliophthora	0.009023439	0.088822024	4.45E-06	3.96E-06	8.86E-06	3.16E-05	2.68E-06	5.99E-06
Joostella	0.009023439	0.088822024	0	0	0	6.80E-06	1.50E-06	3.36E-06
Phormidesmis	0.009023439	0.088822024	1.93E-07	1.93E-07	4.31E-07	3.27E-06	5.47E-07	1.22E-06
Tessaracoccus	0.009023439	0.088822024	1.52E-07	1.52E-07	3.41E-07	5.91E-06	1.10E-06	2.46E-06
Halodesulfovibrio	0.009023439	0.088822024	1.59E-05	9.16E-06	2.05E-05	5.96E-07	4.00E-07	8.93E-07
Haliscomenobacter	0.009023439	0.088822024	2.86E-07	2.86E-07	6.39E-07	1.61E-05	5.58E-06	1.25E-05
Bizionia	0.009023439	0.088822024	5.78E-07	5.78E-07	1.29E-06	7.59E-06	1.31E-06	2.93E-06
Meiothermus	0.009023439	0.088822024	1.23E-07	1.23E-07	2.74E-07	4.42E-06	1.59E-06	3.55E-06
Rhodopirellula	0.009023439	0.088822024	2.70E-06	1.72E-06	3.84E-06	1.84E-05	1.05E-06	2.34E-06
Sporocytophaga	0.009023439	0.088822024	1.22E-06	1.22E-06	2.73E-06	2.73E-05	1.74E-06	3.89E-06
Spirulina	0.009023439	0.088822024	2.57E-07	2.57E-07	5.74E-07	4.25E-06	9.97E-07	2.23E-06
Fluoribacter	0.009023439	0.088822024	2.45E-07	2.45E-07	5.48E-07	7.52E-06	1.90E-06	4.26E-06
Taibaiella	0.009023439	0.088822024	1.28E-06	1.09E-06	2.44E-06	3.41E-05	6.41E-06	1.43E-05
Oceanihabitans	0.009023439	0.088822024	0	0	0	2.24E-06	1.01E-06	2.27E-06
Furfurilactobacillus	0.009023439	0.088822024	4.12E-07	2.66E-07	5.94E-07	1.38E-05	3.66E-06	8.19E-06
Wenyingzhuangia	0.009023439	0.088822024	4.86E-07	2.98E-07	6.67E-07	8.42E-06	1.52E-06	3.40E-06
Barnesiella	0.009023439	0.088822024	0.000479079	9.88E-05	0.000220998	0.00189126	0.00026717	0.000597411
Marinibacterium	0.009023439	0.088822024	0	0	0	4.06E-06	1.60E-06	3.58E-06
Phlebiopsis	0.009023439	0.088822024	1.80E-06	1.80E-06	4.02E-06	3.30E-05	3.22E-06	7.20E-06
Marinirhabdus	0.009023439	0.088822024	6.09E-07	4.64E-07	1.04E-06	5.04E-06	5.56E-07	1.24E-06
Ignavibacterium	0.009023439	0.088822024	6.42E-07	6.42E-07	1.44E-06	8.46E-06	1.20E-06	2.69E-06
Isoptericola	0.009023439	0.088822024	4.88E-06	2.46E-06	5.50E-06	0	0	0
Cladophialophora	0.009023439	0.088822024	7.70E-07	7.70E-07	1.72E-06	1.63E-05	2.25E-06	5.04E-06
Mesonia	0.009023439	0.088822024	5.99E-07	5.99E-07	1.34E-06	1.65E-05	2.85E-06	6.38E-06
Coxiella	0.009023439	0.088822024	2.54E-06	2.05E-06	4.59E-06	2.48E-05	3.58E-06	8.02E-06
Psychroserpens	0.009023439	0.088822024	2.25E-06	1.74E-06	3.89E-06	2.40E-05	2.39E-06	5.35E-06
Zunongwangia	0.009023439	0.088822024	2.51E-06	2.11E-06	4.72E-06	2.34E-05	3.20E-06	7.15E-06
Arcticibacter	0.009023439	0.088822024	1.93E-06	9.47E-07	2.12E-06	1.85E-05	1.95E-06	4.36E-06
Pricia	0.009023439	0.088822024	1.60E-07	1.60E-07	3.57E-07	5.28E-06	1.43E-06	3.20E-06
Scytalidium	0.009023439	0.088822024	8.99E-07	8.99E-07	2.01E-06	1.93E-05	2.68E-06	6.00E-06
Hypoxylon	0.009023439	0.088822024	1.54E-06	1.54E-06	3.45E-06	2.94E-05	6.00E-06	1.34E-05
Kribbella	0.009023439	0.088822024	3.09E-06	2.14E-06	4.79E-06	2.25E-05	4.81E-06	1.08E-05
Kingella	0.009023439	0.088822024	0.00042834	0.000189878	0.000424581	9.42E-06	2.94E-06	6.58E-06
Emergomyces	0.009023439	0.088822024	7.70E-07	7.70E-07	1.72E-06	1.13E-05	2.96E-06	6.61E-06
Flavimarina	0.009023439	0.088822024	1.11E-06	5.05E-07	1.13E-06	3.91E-06	5.01E-07	1.12E-06
Gaeumannomyces	0.009023439	0.088822024	1.93E-07	1.93E-07	4.31E-07	8.27E-06	2.38E-06	5.33E-06
Galbibacter	0.009023439	0.088822024	2.00E-07	2.00E-07	4.47E-07	7.02E-06	1.89E-06	4.24E-06
Hymenobacter	0.009023439	0.088822024	2.33E-05	5.56E-06	1.24E-05	0.000110393	9.80E-06	2.19E-05
Flavihumibacter	0.009023439	0.088822024	7.65E-07	3.26E-07	7.30E-07	1.12E-05	2.86E-06	6.40E-06
Veillonella	0.009023439	0.088822024	0.002028455	0.00074308	0.001661577	0.000286897	4.94E-05	0.000110424
Sunxiuqinia	0.009023439	0.088822024	2.16E-06	6.84E-07	1.53E-06	0.000101292	1.22E-05	2.73E-05
Indibacter	0.009023439	0.088822024	3.20E-07	3.20E-07	7.15E-07	5.42E-06	8.01E-07	1.79E-06
Alkalitalea	0.009023439	0.088822024	9.08E-06	3.96E-06	8.86E-06	7.01E-05	1.01E-05	2.26E-05
Olegusella	0.009023439	0.088822024	8.00E-05	4.33E-05	9.68E-05	1.51E-06	3.70E-07	8.27E-07
Botryobacter	0.009023439	0.088822024	1.49E-06	4.15E-07	9.28E-07	8.76E-06	2.34E-06	5.24E-06
Nonlabens	0.009023439	0.088822024	8.25E-06	4.52E-06	1.01E-05	5.57E-05	7.20E-06	1.61E-05
Mariniblastus	0.009023439	0.088822024	0	0	0	5.83E-06	1.19E-06	2.65E-06
Glycomyces	0.009023439	0.088822024	0	0	0	4.91E-06	1.62E-06	3.63E-06
Seuratvirus	0.009023439	0.088822024	0	0	0	1.76E-05	9.31E-06	2.08E-05
Thalassobacillus	0.009023439	0.088822024	0	0	0	4.79E-06	1.64E-06	3.66E-06
Dialister	0.009023439	0.088822024	0.025216929	0.010239562	0.022896358	9.18E-05	2.01E-05	4.49E-05
Cyclobacterium	0.009023439	0.088822024	3.52E-06	2.17E-06	4.85E-06	3.02E-05	3.79E-06	8.47E-06
Candidatus_Puniceispirillum	0.009023439	0.088822024	2.41E-06	1.83E-06	4.08E-06	1.97E-05	4.80E-06	1.07E-05
Neonectria	0.009023439	0.088822024	0	0	0	6.64E-06	1.24E-06	2.77E-06
Aciduliprofundum	0.009023439	0.088822024	0	0	0	4.92E-06	8.64E-07	1.93E-06
Coprobacter	0.009023439	0.088822024	0.00016699	2.48E-05	5.56E-05	0.000821012	0.000111177	0.000248598
Filimonas	0.009023439	0.088822024	1.32E-06	7.65E-07	1.71E-06	2.75E-05	5.65E-06	1.26E-05
Cecembia	0.009023439	0.088822024	1.06E-06	4.00E-07	8.95E-07	1.44E-05	3.86E-06	8.63E-06
Formosa	0.009023439	0.088822024	8.26E-06	4.86E-06	1.09E-05	5.00E-05	9.50E-06	2.12E-05
Hydrocoleum	0.009023439	0.088822024	1.93E-07	1.93E-07	4.31E-07	1.53E-05	4.20E-06	9.40E-06
Archaeoglobus	0.009023439	0.088822024	4.17E-07	2.66E-07	5.96E-07	4.41E-06	1.63E-06	3.64E-06
Allocoleopsis	0.009023439	0.088822024	1.86E-06	1.71E-06	3.82E-06	2.21E-05	4.47E-06	9.99E-06
Akanthomyces	0.009023439	0.088822024	2.10E-06	1.68E-06	3.76E-06	1.65E-05	2.03E-06	4.54E-06
Thermogutta	0.009023439	0.088822024	0	0	0	6.31E-06	8.90E-07	1.99E-06
Candidatus_Cardinium	0.009023439	0.088822024	3.46E-06	3.31E-06	7.40E-06	3.14E-05	5.22E-06	1.17E-05
Lachnoclostridium	0.009023439	0.088822024	0.006409995	0.001978537	0.004424143	0.001192067	0.000170852	0.000382038
Luteitalea	0.009023439	0.088822024	3.63E-07	2.24E-07	5.01E-07	3.35E-06	6.39E-07	1.43E-06
Lactobacillus	0.009023439	0.088822024	0.001086867	0.000225836	0.000504985	0.000258049	4.09E-05	9.15E-05
Dolosigranulum	0.009023439	0.088822024	0	0	0	3.55E-06	7.74E-07	1.73E-06
Amanita	0.009023439	0.088822024	1.73E-06	1.73E-06	3.88E-06	3.65E-05	6.23E-06	1.39E-05
Sulfuritalea	0.009023439	0.088822024	0	0	0	6.10E-06	2.05E-06	4.59E-06
Terrimonas	0.009023439	0.088822024	1.20E-07	1.20E-07	2.68E-07	5.98E-06	2.02E-06	4.52E-06
Phycicoccus	0.009023439	0.088822024	7.88E-07	4.83E-07	1.08E-06	1.59E-05	2.33E-06	5.22E-06
Aoqinvirus	0.009023439	0.088822024	3.85E-07	3.85E-07	8.61E-07	8.79E-06	2.32E-06	5.19E-06
Salegentibacter	0.009023439	0.088822024	4.62E-06	2.12E-06	4.73E-06	3.66E-05	4.14E-06	9.26E-06
Aquirufa	0.009023439	0.088822024	1.85E-06	6.94E-07	1.55E-06	1.24E-05	3.96E-06	8.86E-06
Kuraishia	0.009023439	0.088822024	3.92E-06	3.92E-06	8.76E-06	3.51E-05	6.13E-06	1.37E-05
Thermoflexibacter	0.009023439	0.088822024	1.64E-06	1.07E-06	2.39E-06	1.55E-05	1.69E-06	3.77E-06
Pleurotus	0.009023439	0.088822024	2.79E-06	2.60E-06	5.81E-06	2.37E-05	2.15E-06	4.80E-06
Methylibium	0.009023439	0.088822024	2.35E-05	9.79E-06	2.19E-05	2.44E-07	2.44E-07	5.45E-07
Thermobifida	0.009023439	0.088822024	6.41E-07	3.92E-07	8.77E-07	1.11E-05	2.54E-06	5.68E-06
Moesziomyces	0.009023439	0.088822024	0	0	0	1.54E-05	1.38E-06	3.08E-06
Persicobacter	0.009023439	0.088822024	3.99E-08	3.99E-08	8.93E-08	6.69E-06	1.75E-06	3.92E-06
Flexistipes	0.009023439	0.088822024	0	0	0	2.70E-06	3.63E-07	8.13E-07
Candidatus_Paracaedimonas	0.009023439	0.088822024	9.54E-07	8.13E-07	1.82E-06	1.18E-05	1.62E-06	3.63E-06
Myxosarcina	0.009023439	0.088822024	3.21E-07	3.21E-07	7.18E-07	6.72E-06	6.78E-07	1.52E-06
Candidatus_Electrothrix	0.009023439	0.088822024	2.10E-06	1.40E-06	3.13E-06	1.09E-05	9.26E-07	2.07E-06
Culturomica	0.009023439	0.088822024	6.91E-06	3.91E-06	8.75E-06	3.51E-05	5.69E-06	1.27E-05
Maribacter	0.009023439	0.088822024	9.07E-06	6.20E-06	1.39E-05	5.01E-05	3.53E-06	7.90E-06
Nitrospina	0.009023439	0.088822024	0	0	0	3.93E-06	1.07E-06	2.39E-06
Diplodia	0.009023439	0.088822024	2.57E-07	2.57E-07	5.74E-07	1.02E-05	1.58E-06	3.53E-06
Flavisolibacter	0.009023439	0.088822024	2.14E-06	8.28E-07	1.85E-06	2.46E-05	4.16E-06	9.30E-06
Stemphylium	0.009023439	0.088822024	0	0	0	6.72E-06	1.50E-06	3.35E-06
Mangrovimonas	0.009023439	0.088822024	1.63E-07	1.63E-07	3.65E-07	2.43E-05	4.15E-06	9.27E-06
Leucothrix	0.009023439	0.088822024	7.59E-07	3.20E-07	7.16E-07	5.52E-06	1.58E-06	3.53E-06
Nadsonia	0.009023439	0.088822024	1.23E-05	1.18E-05	2.63E-05	0.000114345	1.23E-05	2.75E-05
Avibacterium	0.009023439	0.088822024	4.91E-05	2.53E-05	5.65E-05	7.97E-06	4.86E-07	1.09E-06
Williamwhitmania	0.009023439	0.088822024	8.18E-07	5.54E-07	1.24E-06	4.14E-05	5.85E-06	1.31E-05
Fervidicoccus	0.009023439	0.088822024	0	0	0	2.43E-06	4.85E-07	1.08E-06
Owenweeksia	0.009023439	0.088822024	5.24E-06	2.74E-06	6.14E-06	2.06E-05	2.43E-06	5.43E-06
Fluviicola	0.009023439	0.088822024	1.36E-05	1.19E-05	2.66E-05	9.30E-05	6.47E-06	1.45E-05
Anaerolactibacter	0.009023439	0.088822024	0.003424111	0.001294417	0.002894405	0.000165574	2.99E-05	6.68E-05
Candidatus_Chrysopegis	0.009023439	0.088822024	0	0	0	1.84E-06	2.22E-07	4.97E-07
Torulaspora	0.009023439	0.088822024	1.60E-06	1.04E-06	2.33E-06	2.35E-05	2.71E-06	6.07E-06
Rachicladosporium	0.009023439	0.088822024	1.09E-06	1.09E-06	2.44E-06	1.70E-05	4.60E-06	1.03E-05
Xanthomarina	0.009023439	0.088822024	0	0	0	7.63E-06	1.04E-06	2.34E-06
Chitinivibrio	0.009023439	0.088822024	4.09E-07	2.77E-07	6.20E-07	1.13E-05	2.64E-06	5.90E-06
Rhizopogon	0.009023439	0.088822024	7.06E-07	7.06E-07	1.58E-06	1.70E-05	3.87E-06	8.66E-06
Coraliomargarita	0.009023439	0.088822024	5.65E-06	1.23E-06	2.74E-06	2.10E-05	2.15E-06	4.81E-06
Promicromonospora	0.009023439	0.088822024	0	0	0	2.12E-06	4.68E-07	1.05E-06
Acremonium	0.009023439	0.088822024	0	0	0	1.26E-05	2.39E-06	5.35E-06
Formivibrio	0.009023439	0.088822024	7.70E-07	7.70E-07	1.72E-06	8.36E-06	7.02E-07	1.57E-06
Mycolicibacterium	0.009023439	0.088822024	1.20E-07	1.20E-07	2.68E-07	1.44E-05	4.86E-06	1.09E-05
Methylocaldum	0.009023439	0.088822024	6.42E-05	1.73E-05	3.88E-05	5.21E-06	1.31E-06	2.93E-06
Mycena	0.009023439	0.088822024	1.16E-06	9.33E-07	2.09E-06	1.59E-05	1.47E-06	3.29E-06
Mariniradius	0.009023439	0.088822024	0	0	0	2.70E-06	6.01E-07	1.34E-06
Nafulsella	0.009023439	0.088822024	3.85E-07	3.85E-07	8.61E-07	9.40E-06	1.86E-06	4.17E-06
Dehalogenimonas	0.009023439	0.088822024	2.16E-07	2.16E-07	4.83E-07	1.17E-05	4.49E-06	1.00E-05
Lomentospora	0.009023439	0.088822024	0	0	0	4.31E-06	1.21E-06	2.71E-06
Entomomonas	0.009023439	0.088822024	5.50E-07	3.44E-07	7.70E-07	3.33E-06	6.24E-07	1.39E-06
Thermothielavioides	0.009023439	0.088822024	1.23E-07	1.23E-07	2.74E-07	5.85E-06	1.39E-06	3.11E-06
Paraphaeosphaeria	0.009023439	0.088822024	0	0	0	1.32E-05	2.11E-06	4.72E-06
Coccolithovirus	0.009023439	0.088822024	2.57E-06	1.80E-06	4.03E-06	1.77E-05	1.66E-06	3.72E-06
Suillus	0.009023439	0.088822024	1.22E-06	1.22E-06	2.73E-06	1.81E-05	3.51E-06	7.86E-06
Breznakibacter	0.009023439	0.088822024	7.06E-07	7.06E-07	1.58E-06	0.000136609	1.43E-05	3.20E-05
Lazarusvirus	0.009023439	0.088822024	0	0	0	3.28E-06	7.86E-07	1.76E-06
Gloeomargarita	0.009023439	0.088822024	0	0	0	2.42E-06	5.86E-07	1.31E-06
Geotoga	0.009023439	0.088822024	9.96E-07	4.37E-07	9.78E-07	3.79E-06	3.15E-07	7.05E-07
Delftia	0.009023439	0.088822024	3.91E-05	1.71E-05	3.82E-05	2.42E-06	1.44E-06	3.21E-06
Fibrisoma	0.009023439	0.088822024	1.20E-06	6.45E-07	1.44E-06	1.03E-05	1.35E-06	3.02E-06
Leadbetterella	0.009023439	0.088822024	1.60E-07	1.60E-07	3.57E-07	7.38E-06	2.14E-06	4.79E-06
Wickerhamiella	0.009023439	0.088822024	8.78E-06	8.32E-06	1.86E-05	8.49E-05	1.19E-05	2.65E-05
Dakarella	0.009023439	0.088822024	0.000169266	3.76E-05	8.40E-05	1.43E-06	5.85E-07	1.31E-06
Olsenella	0.009023439	0.088822024	0.003356464	0.001844348	0.004124087	0.0001591	1.18E-05	2.64E-05
Sphaerochaeta	0.009023439	0.088822024	0.000375225	0.000176615	0.000394922	4.38E-05	6.36E-06	1.42E-05
Sclerotinia	0.009023439	0.088822024	2.06E-06	1.31E-06	2.93E-06	1.58E-05	3.34E-06	7.47E-06
Hypsizygus	0.009023439	0.088822024	1.67E-06	1.67E-06	3.73E-06	2.09E-05	3.42E-06	7.65E-06
Fischerella	0.009023439	0.088822024	3.53E-06	2.24E-06	5.00E-06	3.24E-05	6.12E-06	1.37E-05
Candidatus_Nanosynsacchari	0.009023439	0.088822024	3.21E-07	3.21E-07	7.18E-07	1.37E-05	3.90E-06	8.72E-06
Absicoccus	0.009023439	0.088822024	0.000204412	8.05E-05	0.000179919	2.90E-05	3.21E-06	7.18E-06
Atopococcus	0.009023439	0.088822024	3.79E-07	2.57E-07	5.74E-07	3.28E-06	4.87E-07	1.09E-06
Schleiferia	0.009023439	0.088822024	3.60E-07	3.60E-07	8.04E-07	8.71E-06	1.47E-06	3.28E-06
Conservatibacter	0.009023439	0.088822024	4.21E-07	2.60E-07	5.80E-07	7.46E-06	3.38E-06	7.55E-06
Thermonema	0.009023439	0.088822024	4.06E-06	1.98E-06	4.42E-06	1.42E-05	1.83E-06	4.09E-06
Candidatus_Cloacimonas	0.009023439	0.088822024	9.80E-07	2.60E-07	5.81E-07	2.68E-05	4.42E-06	9.89E-06
Hypholoma	0.009023439	0.088822024	5.78E-07	5.78E-07	1.29E-06	1.40E-05	1.77E-06	3.96E-06
Marinilabilia	0.009023439	0.088822024	1.06E-05	4.78E-06	1.07E-05	9.67E-05	9.91E-06	2.22E-05
Cryptococcus	0.009023439	0.088822024	1.59E-05	1.48E-05	3.31E-05	0.000111236	9.38E-06	2.10E-05
Leptonema	0.009023439	0.088822024	6.65E-07	4.16E-07	9.29E-07	5.63E-06	1.75E-06	3.92E-06
Lactimicrobium	0.009023439	0.088822024	0.002089904	0.000817969	0.001829034	7.92E-05	1.20E-05	2.68E-05
Anaerohalosphaera	0.009023439	0.088822024	5.49E-07	3.79E-07	8.47E-07	1.26E-05	8.20E-06	1.83E-05
Gordonibacter	0.009023439	0.088822024	0.000114624	2.55E-05	5.71E-05	2.06E-05	3.68E-06	8.23E-06
Ligilactobacillus	0.009023439	0.088822024	0.001243912	0.0006377	0.00142594	0.000126034	1.33E-05	2.96E-05
Nannizzia	0.009023439	0.088822024	0	0	0	6.04E-06	2.42E-06	5.42E-06
Fuerstiella	0.009023439	0.088822024	0	0	0	2.19E-05	1.65E-06	3.70E-06
Aureibaculum	0.009023439	0.088822024	3.29E-07	2.09E-07	4.68E-07	8.22E-06	1.15E-06	2.57E-06
Robiginitalea	0.009023439	0.088822024	2.01E-06	1.69E-06	3.77E-06	2.80E-05	4.36E-06	9.74E-06
Epilithonimonas	0.009023439	0.088822024	4.03E-06	2.71E-06	6.07E-06	3.42E-05	5.09E-06	1.14E-05
Gabonia	0.009023439	0.088822024	9.58E-06	3.04E-06	6.80E-06	0.000102093	1.53E-05	3.43E-05
Lentimicrobium	0.009023439	0.088822024	7.25E-06	5.02E-06	1.12E-05	5.84E-05	8.38E-06	1.87E-05
Coccidioides	0.009023439	0.088822024	4.49E-07	4.49E-07	1.00E-06	1.29E-05	2.34E-06	5.23E-06
Mediterraneibacter	0.009023439	0.088822024	0.001042208	0.000121598	0.000271902	0.000448453	5.70E-05	0.000127408
Paucisalibacillus	0.009023439	0.088822024	0	0	0	2.45E-05	4.96E-06	1.11E-05
Methanonatronarchaeum	0.009023439	0.088822024	0	0	0	4.80E-06	1.46E-06	3.26E-06
Brumimicrobium	0.009023439	0.088822024	1.26E-05	5.13E-06	1.15E-05	5.77E-05	7.42E-06	1.66E-05
Pontivivens	0.009023439	0.088822024	1.14E-07	1.14E-07	2.56E-07	2.40E-06	2.10E-07	4.69E-07
Siphonobacter	0.009023439	0.088822024	8.51E-07	4.53E-07	1.01E-06	1.77E-05	3.49E-06	7.80E-06
Verruconis	0.009023439	0.088822024	1.93E-06	1.93E-06	4.31E-06	2.95E-05	5.76E-06	1.29E-05
Polaromonas	0.009023439	0.088822024	3.41E-05	9.51E-06	2.13E-05	1.82E-06	5.44E-07	1.22E-06
Candidatus_Babela	0.009023439	0.088822024	0	0	0	5.63E-06	1.09E-06	2.43E-06
Cellulomonas	0.009023439	0.088822024	6.32E-05	1.80E-05	4.03E-05	1.30E-05	1.86E-06	4.15E-06
Phaffia	0.009023439	0.088822024	3.79E-06	3.79E-06	8.47E-06	4.01E-05	5.22E-06	1.17E-05
Parvibacter	0.009023439	0.088822024	1.10E-05	1.48E-06	3.30E-06	1.55E-06	7.95E-07	1.78E-06
Leptosphaeria	0.009023439	0.088822024	0	0	0	6.01E-06	8.45E-07	1.89E-06
Desulfovibrio	0.009023439	0.088822024	0.001981863	0.000551752	0.001233755	0.000150632	2.37E-05	5.31E-05
Niastella	0.009023439	0.088822024	3.58E-06	1.66E-06	3.71E-06	5.04E-05	4.70E-06	1.05E-05
Methanothrix	0.009023439	0.088822024	5.17E-06	2.78E-06	6.22E-06	2.37E-05	2.62E-06	5.87E-06
Cloacibacterium	0.009023439	0.088822024	2.80E-07	2.80E-07	6.25E-07	4.42E-06	4.21E-07	9.42E-07
Jaminaea	0.009023439	0.088822024	2.38E-06	2.38E-06	5.31E-06	3.58E-05	4.10E-06	9.17E-06
Calocera	0.009023439	0.088822024	3.65E-06	3.50E-06	7.83E-06	3.04E-05	4.11E-06	9.20E-06
Catenulispora	0.009023439	0.088822024	0	0	0	2.93E-06	7.31E-07	1.64E-06
Parafannyhessea	0.009023439	0.088822024	0.001134304	0.000824496	0.001843628	1.70E-05	9.89E-07	2.21E-06
Thermovenabulum	0.009023439	0.088822024	5.78E-07	5.78E-07	1.29E-06	8.54E-06	1.22E-06	2.73E-06
Croceivirga	0.009023439	0.088822024	0	0	0	3.23E-06	8.76E-07	1.96E-06
Lentinula	0.009023439	0.088822024	7.06E-07	7.06E-07	1.58E-06	2.07E-05	2.85E-06	6.38E-06
Candidatus_Symbiothrix	0.009023439	0.088822024	3.15E-05	9.98E-06	2.23E-05	0.000254827	4.30E-05	9.60E-05
Candidatus_Profftella	0.009023439	0.088822024	0	0	0	2.91E-06	7.66E-07	1.71E-06
Marinoscillum	0.009023439	0.088822024	4.66E-07	2.59E-07	5.80E-07	3.60E-05	5.10E-06	1.14E-05
Candidatus_Accumulibacter	0.009023439	0.088822024	3.15E-05	1.39E-05	3.12E-05	4.80E-06	1.00E-06	2.25E-06
Duodenibacillus	0.009023439	0.088822024	6.98E-05	2.30E-05	5.15E-05	8.44E-06	1.57E-06	3.51E-06
Prolixibacter	0.009023439	0.088822024	2.14E-05	1.01E-05	2.26E-05	0.000139152	1.98E-05	4.44E-05
Cytospora	0.009023439	0.088822024	3.52E-07	2.17E-07	4.86E-07	1.52E-05	1.82E-06	4.07E-06
Latilactobacillus	0.009023439	0.088822024	3.13E-06	8.19E-07	1.83E-06	1.52E-05	5.57E-06	1.25E-05
Geofilum	0.009023439	0.088822024	1.94E-05	1.36E-05	3.05E-05	0.000121653	1.54E-05	3.44E-05
Marinimicrobium	0.009023439	0.088822024	6.85E-07	2.90E-07	6.49E-07	4.04E-06	6.60E-07	1.48E-06
Thiodictyon	0.009023439	0.088822024	1.25E-05	4.84E-06	1.08E-05	7.38E-07	3.10E-07	6.93E-07
Coniosporium	0.009023439	0.088822024	0	0	0	1.08E-05	1.52E-06	3.39E-06
Lishizhenia	0.009023439	0.088822024	0	0	0	4.41E-06	5.63E-07	1.26E-06
Candidatus_Azobacteroides	0.009023439	0.088822024	8.99E-07	8.99E-07	2.01E-06	9.07E-06	1.89E-06	4.22E-06
Scapunavirus	0.009023439	0.088822024	6.78E-07	3.53E-07	7.90E-07	1.06E-05	2.84E-06	6.36E-06
Caldilinea	0.009023439	0.088822024	0	0	0	2.32E-06	6.07E-07	1.36E-06
Kriegella	0.009023439	0.088822024	0	0	0	5.89E-06	1.76E-06	3.93E-06
Aureispira	0.009023439	0.088822024	3.21E-07	3.21E-07	7.18E-07	9.47E-06	1.97E-06	4.42E-06
Proteiniborus	0.009023439	0.088822024	9.74E-06	1.83E-06	4.10E-06	6.34E-05	2.83E-05	6.33E-05
Caecibacter	0.009023439	0.088822024	0.000130529	3.02E-05	6.75E-05	2.23E-06	1.17E-06	2.62E-06
Candidatus_Amulumruptor	0.009023439	0.088822024	0.000110542	2.58E-05	5.77E-05	0.000324732	5.36E-05	0.000119841
Rhizomucor	0.009023439	0.088822024	1.21E-06	9.32E-07	2.08E-06	1.30E-05	7.61E-07	1.70E-06
Edaphocola	0.009023439	0.088822024	1.63E-07	1.63E-07	3.65E-07	8.65E-06	1.15E-06	2.56E-06
Fermentimonas	0.009023439	0.088822024	2.21E-05	7.36E-06	1.65E-05	8.25E-05	1.24E-05	2.78E-05
Paraflavitalea	0.009023439	0.088822024	0	0	0	4.73E-06	9.69E-07	2.17E-06
Acidaminococcus	0.009023439	0.088822024	0.005781083	0.000586772	0.001312061	0.000151451	2.39E-05	5.34E-05
Parendozoicomonas	0.009023439	0.088822024	8.34E-06	3.73E-06	8.34E-06	0	0	0
Methanocaldococcus	0.009023439	0.088822024	1.28E-07	1.28E-07	2.87E-07	1.37E-05	1.69E-06	3.78E-06
Ammoniphilus	0.009023439	0.088822024	5.35E-07	3.38E-07	7.56E-07	4.96E-06	8.36E-07	1.87E-06
Kiritimatiella	0.009023439	0.088822024	0	0	0	1.73E-05	5.58E-06	1.25E-05
Cytophaga	0.009023439	0.088822024	3.24E-06	2.89E-06	6.46E-06	2.18E-05	3.78E-06	8.46E-06
Neisseria	0.009023439	0.088822024	0.000306671	0.000154357	0.000345152	2.63E-05	3.34E-06	7.46E-06
Galactobacillus	0.009023439	0.088822024	0.003267703	0.001751248	0.00391591	0.000206124	2.48E-05	5.56E-05
Baudoinia	0.009023439	0.088822024	0	0	0	1.84E-05	4.54E-06	1.02E-05
Dictyobacter	0.009023439	0.088822024	0	0	0	7.02E-06	1.24E-06	2.76E-06
Rivularia	0.009023439	0.088822024	3.85E-07	3.85E-07	8.61E-07	1.17E-05	2.21E-06	4.94E-06
Plicaturopsis	0.009023439	0.088822024	0	0	0	1.79E-05	2.74E-06	6.13E-06
Marinifilum	0.009023439	0.088822024	6.24E-06	3.11E-06	6.96E-06	8.48E-05	1.25E-05	2.79E-05
Ichthyenterobacterium	0.009023439	0.088822024	0	0	0	2.37E-06	6.25E-07	1.40E-06
Agrilactobacillus	0.009023439	0.088822024	1.67E-06	5.80E-07	1.30E-06	7.76E-06	9.10E-07	2.03E-06
Uliginosibacterium	0.009023439	0.088822024	0.000246572	0.000170906	0.000382157	5.08E-06	1.43E-06	3.20E-06
Cetobacterium	0.009023439	0.088822024	2.61E-06	1.40E-06	3.13E-06	1.74E-05	2.31E-06	5.16E-06
Marixanthomonas	0.009023439	0.088822024	0	0	0	5.13E-06	1.59E-06	3.56E-06
Duncaniella	0.009023439	0.088822024	1.86E-05	1.27E-05	2.85E-05	0.000142306	1.30E-05	2.91E-05
Kalmanozyma	0.009023439	0.088822024	1.63E-07	1.63E-07	3.65E-07	1.52E-05	2.25E-06	5.03E-06
Weeksella	0.009023439	0.088822024	3.68E-07	3.68E-07	8.22E-07	1.33E-05	2.36E-06	5.28E-06
Balneicella	0.009023439	0.088822024	0	0	0	2.56E-05	5.36E-06	1.20E-05
Tanisvirus	0.009023439	0.088822024	2.33E-06	1.15E-06	2.58E-06	1.55E-05	2.43E-06	5.43E-06
Botrytis	0.009023439	0.088822024	0	0	0	6.88E-06	2.05E-06	4.58E-06
Robiginitomaculum	0.009023439	0.088822024	5.76E-07	3.85E-07	8.60E-07	7.86E-06	1.20E-06	2.69E-06
Mobilibacterium	0.009023439	0.088822024	0.000220068	6.00E-05	0.00013422	5.49E-05	9.94E-06	2.22E-05
Thermophagus	0.009023439	0.088822024	1.21E-06	7.45E-07	1.67E-06	3.77E-05	5.69E-06	1.27E-05
Phascolarctobacterium	0.009023439	0.088822024	0.001141031	0.000265315	0.000593262	0.000272211	4.00E-05	8.94E-05
Leptolinea	0.009023439	0.088822024	0	0	0	6.34E-06	1.53E-06	3.42E-06
Granulicella	0.009023439	0.088822024	2.00E-07	2.00E-07	4.47E-07	6.65E-06	1.32E-06	2.95E-06
Kamptonema	0.009023439	0.088822024	2.57E-07	2.57E-07	5.74E-07	1.14E-05	3.99E-06	8.92E-06
Flavilitoribacter	0.009023439	0.088822024	2.53E-06	1.99E-06	4.44E-06	6.42E-05	8.65E-06	1.94E-05
Tistrella	0.009023439	0.088822024	5.89E-06	2.30E-06	5.15E-06	0	0	0
Psychroflexus	0.009023439	0.088822024	4.82E-06	2.64E-06	5.90E-06	3.02E-05	2.28E-06	5.09E-06
Mesosutterella	0.009023439	0.088822024	1.51E-05	5.34E-06	1.19E-05	8.21E-07	3.90E-07	8.73E-07
Mucinivorans	0.009023439	0.088822024	3.34E-05	1.29E-05	2.89E-05	0.000143724	1.98E-05	4.44E-05
Thermaurantimonas	0.009023439	0.088822024	0	0	0	3.93E-06	1.16E-06	2.60E-06
Candidatus_Magnetoovum	0.009023439	0.088822024	2.41E-06	1.41E-06	3.14E-06	1.49E-05	1.10E-06	2.45E-06
Salinimicrobium	0.009023439	0.088822024	1.05E-06	4.19E-07	9.36E-07	1.31E-05	2.25E-06	5.04E-06
Mangrovibacterium	0.009023439	0.088822024	2.35E-05	5.58E-06	1.25E-05	0.00014865	2.10E-05	4.70E-05
Anaerobium	0.009023439	0.088822024	0.000193034	4.71E-05	0.000105221	4.67E-05	7.15E-06	1.60E-05
Desulforegula	0.009023439	0.088822024	1.59E-05	1.14E-05	2.55E-05	6.19E-07	1.64E-07	3.67E-07
Scedosporium	0.009023439	0.088822024	1.80E-06	1.80E-06	4.02E-06	2.85E-05	6.95E-06	1.55E-05
Dysgonomonas	0.009023439	0.088822024	0.000473455	3.23E-05	7.22E-05	0.00125945	0.00013605	0.000304217
Pelobium	0.009023439	0.088822024	0	0	0	4.28E-06	1.19E-06	2.67E-06
Alloprevotella	0.009023439	0.088822024	0.000765084	9.31E-05	0.0002082	0.001307423	6.77E-05	0.000151295
Snowella	0.009023439	0.088822024	2.80E-07	2.80E-07	6.25E-07	3.80E-06	8.27E-07	1.85E-06
Candidatus_Nanosyncoccus	0.009023439	0.088822024	9.57E-05	8.61E-05	0.000192528	0.003790245	0.000807933	0.001806594
Margalitia	0.009023439	0.088822024	1.44E-06	7.66E-07	1.71E-06	1.05E-05	1.70E-06	3.80E-06
Gynuella	0.009023439	0.088822024	1.30E-07	1.30E-07	2.90E-07	6.37E-06	1.13E-06	2.53E-06
Ulvibacter	0.009023439	0.088822024	7.92E-07	5.82E-07	1.30E-06	1.94E-05	7.27E-06	1.63E-05
Caldivirga	0.009023439	0.088822024	1.93E-07	1.93E-07	4.31E-07	1.11E-05	2.06E-06	4.60E-06
Leucoagaricus	0.009023439	0.088822024	3.20E-07	3.20E-07	7.15E-07	2.75E-05	3.95E-06	8.83E-06
Cyphellophora	0.009023439	0.088822024	0	0	0	9.83E-06	1.89E-06	4.22E-06
Chamaesiphon	0.009023439	0.088822024	0	0	0	1.90E-06	5.80E-07	1.30E-06
Uncinocarpus	0.009023439	0.088822024	1.93E-07	1.93E-07	4.31E-07	4.56E-06	9.05E-07	2.02E-06
Actinophytocola	0.009023439	0.088822024	2.24E-06	5.64E-07	1.26E-06	1.50E-07	1.50E-07	3.36E-07
Mariprofundus	0.009023439	0.088822024	0	0	0	1.06E-06	3.11E-07	6.94E-07
Lokivirus	0.009023439	0.088822024	0	0	0	1.02E-05	4.76E-06	1.07E-05
Massilibacteroides	0.009023439	0.088822024	1.27E-05	4.99E-06	1.12E-05	0.000177666	2.44E-05	5.45E-05
Clohesyomyces	0.009023439	0.088822024	2.35E-06	2.15E-06	4.80E-06	1.95E-05	2.39E-06	5.35E-06
Mailhella	0.009023439	0.088822024	0.000145763	2.67E-05	5.96E-05	1.82E-05	3.77E-06	8.44E-06
Salinivirga	0.009023439	0.088822024	2.86E-06	2.50E-06	5.59E-06	2.71E-05	3.98E-06	8.91E-06
Desulfobacterium	0.009023439	0.088822024	8.61E-07	3.65E-07	8.17E-07	5.77E-06	1.09E-06	2.43E-06
Bilophila	0.009023439	0.088822024	0.000826125	0.000273784	0.0006122	0.000132111	1.73E-05	3.87E-05
Paracnuella	0.009023439	0.088822024	0	0	0	7.14E-06	9.48E-07	2.12E-06
Echinicola	0.009023439	0.088822024	1.63E-06	9.51E-07	2.13E-06	1.14E-05	1.07E-06	2.40E-06
Candidatus_Nanoperiomorbus	0.016293604	0.116245962	4.55E-06	3.73E-06	8.33E-06	2.31E-05	4.40E-06	9.84E-06
Malassezia	0.016293604	0.116245962	3.72E-05	3.24E-05	7.25E-05	0.00017159	2.50E-05	5.58E-05
Geotrichum	0.016293604	0.116245962	1.68E-05	1.45E-05	3.23E-05	9.79E-05	1.07E-05	2.39E-05
Saccharicrinis	0.016293604	0.116245962	7.09E-06	5.23E-06	1.17E-05	6.05E-05	1.08E-05	2.42E-05
Flavivirga	0.016293604	0.116245962	5.99E-07	5.99E-07	1.34E-06	4.36E-06	7.69E-07	1.72E-06
Spirosoma	0.016293604	0.116245962	3.30E-05	2.24E-05	5.00E-05	0.000139176	1.34E-05	3.00E-05
Violaceomyces	0.016293604	0.116245962	5.59E-06	4.81E-06	1.07E-05	2.67E-05	4.08E-06	9.12E-06
Taphrina	0.016293604	0.116245962	1.19E-05	1.10E-05	2.46E-05	7.56E-05	8.99E-06	2.01E-05
Saccharomycodes	0.016293604	0.116245962	2.43E-05	2.21E-05	4.94E-05	0.000129796	1.79E-05	4.01E-05
Mollisia	0.016293604	0.116245962	9.63E-07	9.63E-07	2.15E-06	1.08E-05	2.51E-06	5.60E-06
Gymnopus	0.016293604	0.116245962	4.75E-06	4.35E-06	9.73E-06	3.48E-05	4.45E-06	9.96E-06
Pyronema	0.016293604	0.116245962	1.48E-05	1.32E-05	2.95E-05	7.56E-05	9.79E-06	2.19E-05
Methylomonas	0.016293604	0.116245962	3.64E-05	9.56E-06	2.14E-05	4.58E-06	3.10E-06	6.93E-06
Thioflexothrix	0.016293604	0.116245962	4.24E-06	1.88E-06	4.21E-06	1.45E-05	1.89E-06	4.24E-06
Abyssicoccus	0.016293604	0.116245962	3.21E-07	3.21E-07	7.18E-07	3.33E-06	8.78E-07	1.96E-06
Neurospora	0.016293604	0.116245962	1.70E-06	1.51E-06	3.37E-06	1.11E-05	2.84E-06	6.36E-06
Candidatus_Kryptobacter	0.016293604	0.116245962	5.14E-07	5.14E-07	1.15E-06	4.40E-06	1.09E-06	2.43E-06
Provencibacterium	0.016293604	0.116245962	2.35E-05	1.06E-05	2.37E-05	1.42E-06	4.65E-07	1.04E-06
Lipomyces	0.016293604	0.116245962	7.88E-06	7.19E-06	1.61E-05	6.78E-05	1.03E-05	2.31E-05
Falsibacillus	0.016293604	0.116245962	1.20E-07	1.20E-07	2.68E-07	1.96E-06	6.77E-07	1.51E-06
Desulfococcus	0.016293604	0.116245962	2.95E-05	6.89E-06	1.54E-05	5.11E-06	9.14E-07	2.04E-06
Thalassomonas	0.016293604	0.116245962	2.57E-07	2.57E-07	5.74E-07	2.26E-06	4.30E-07	9.62E-07
Kockovaella	0.016293604	0.116245962	5.83E-06	4.81E-06	1.08E-05	3.13E-05	5.08E-06	1.14E-05
Sphaceloma	0.016293604	0.116245962	1.16E-06	1.16E-06	2.58E-06	8.64E-06	1.52E-06	3.40E-06
Propionispora	0.016293604	0.116245962	0.000309627	0.000192521	0.00043049	1.86E-05	7.45E-06	1.67E-05
Filifactor	0.016293604	0.116245962	6.00E-07	3.18E-07	7.11E-07	3.51E-06	1.18E-06	2.63E-06
Faecalibaculum	0.016293604	0.116245962	2.08E-05	9.02E-06	2.02E-05	5.79E-06	1.43E-06	3.19E-06
Thermodesulfobium	0.016293604	0.116245962	1.19E-06	8.42E-07	1.88E-06	1.57E-05	3.08E-06	6.88E-06
Acholeplasma	0.016293604	0.116245962	0.000179515	8.75E-05	0.000195745	0.000966393	0.000222233	0.000496929
Ceratocystis	0.016293604	0.116245962	5.00E-06	4.30E-06	9.62E-06	2.98E-05	4.18E-06	9.34E-06
Elaphomyces	0.016293604	0.116245962	2.54E-06	2.34E-06	5.23E-06	1.45E-05	1.82E-06	4.07E-06
Muldoonvirus	0.016293604	0.116245962	8.82E-07	4.20E-07	9.39E-07	6.26E-06	2.01E-06	4.49E-06
Desulfotignum	0.016293604	0.116245962	1.21E-06	9.68E-07	2.16E-06	7.30E-06	1.31E-06	2.94E-06
Monilinia	0.016293604	0.116245962	3.85E-07	3.85E-07	8.61E-07	4.03E-06	8.36E-07	1.87E-06
Succinatimonas	0.016293604	0.116245962	0.003367652	0.001222348	0.002733254	0.000610098	0.000152621	0.000341272
Serendipita	0.016293604	0.116245962	3.04E-05	2.80E-05	6.26E-05	0.000144587	1.92E-05	4.30E-05
Sulfurospirillum	0.016293604	0.116245962	4.35E-06	2.16E-06	4.82E-06	1.80E-05	2.82E-06	6.30E-06
Seinonella	0.016293604	0.116245962	7.33E-06	2.70E-06	6.04E-06	1.08E-06	5.80E-07	1.30E-06
Pseudocercospora	0.016293604	0.116245962	5.59E-06	4.42E-06	9.88E-06	3.28E-05	4.26E-06	9.52E-06
Cesiribacter	0.016293604	0.116245962	2.00E-07	2.00E-07	4.47E-07	2.34E-06	5.23E-07	1.17E-06
Spirochaeta	0.016293604	0.116245962	1.96E-05	1.12E-05	2.50E-05	7.69E-05	5.92E-06	1.32E-05
Amphibacillus	0.016293604	0.116245962	1.23E-06	1.01E-06	2.25E-06	7.77E-06	1.51E-06	3.37E-06
Melanopsichium	0.016293604	0.116245962	1.16E-06	1.16E-06	2.58E-06	1.06E-05	1.59E-06	3.56E-06
Chlamydia	0.016293604	0.116245962	0.006696257	0.003352532	0.007496489	0.002155926	0.00029257	0.000654207
Melioribacter	0.016293604	0.116245962	1.68E-06	1.03E-06	2.31E-06	7.00E-06	9.82E-07	2.20E-06
Tindallia	0.016293604	0.116245962	7.46E-07	6.97E-07	1.56E-06	5.24E-06	9.29E-07	2.08E-06
Halarcobacter	0.016293604	0.116245962	5.41E-06	3.01E-06	6.73E-06	2.33E-05	4.55E-06	1.02E-05
Synechococcus	0.016293604	0.116245962	1.27E-05	8.90E-06	1.99E-05	7.12E-05	9.50E-06	2.12E-05
Alphabaculovirus	0.016293604	0.116245962	2.50E-06	2.35E-06	5.25E-06	2.70E-05	4.78E-06	1.07E-05
Glaciibacter	0.016293604	0.116245962	6.42E-07	6.42E-07	1.44E-06	4.63E-06	9.10E-07	2.03E-06
Zancudomyces	0.016293604	0.116245962	2.21E-05	1.96E-05	4.39E-05	0.00016247	2.15E-05	4.80E-05
Sphaerospermopsis	0.016293604	0.116245962	5.85E-07	3.87E-07	8.65E-07	4.29E-06	1.09E-06	2.44E-06
Pedosphaera	0.016293604	0.116245962	6.40E-07	4.42E-07	9.89E-07	3.29E-06	4.31E-07	9.63E-07
Ascoidea	0.016293604	0.116245962	3.42E-05	3.26E-05	7.28E-05	0.000179582	2.67E-05	5.98E-05
Hesseltinella	0.016293604	0.116245962	6.08E-05	5.44E-05	0.000121602	0.000316607	3.39E-05	7.58E-05
Chondrocystis	0.016293604	0.116245962	1.54E-06	1.54E-06	3.45E-06	9.15E-06	1.81E-06	4.05E-06
Pueribacillus	0.016293604	0.116245962	4.14E-07	2.83E-07	6.32E-07	5.48E-06	2.91E-06	6.51E-06
Sporothrix	0.016293604	0.116245962	2.77E-06	2.52E-06	5.65E-06	1.93E-05	3.37E-06	7.54E-06
Rodentibacter	0.016293604	0.116245962	9.13E-05	2.72E-05	6.09E-05	1.70E-05	3.54E-06	7.92E-06
Pithovirus	0.016293604	0.116245962	1.74E-06	1.43E-06	3.21E-06	8.03E-06	1.46E-06	3.27E-06
Firehammervirus	0.016293604	0.116245962	1.25E-05	9.73E-06	2.17E-05	7.15E-05	1.63E-05	3.64E-05
Waedenswilvirus	0.016293604	0.116245962	1.03E-06	1.03E-06	2.30E-06	1.30E-05	3.74E-06	8.36E-06
Schizopora	0.016293604	0.116245962	1.03E-05	9.39E-06	2.10E-05	6.18E-05	7.84E-06	1.75E-05
Brevinema	0.016293604	0.116245962	1.93E-06	1.93E-06	4.31E-06	1.62E-05	1.84E-06	4.11E-06
Leucosporidium	0.016293604	0.116245962	4.67E-06	4.22E-06	9.43E-06	3.89E-05	6.51E-06	1.46E-05
Cochleicola	0.016293604	0.116245962	1.93E-07	1.93E-07	4.31E-07	1.59E-06	3.84E-07	8.58E-07
Aquimarina	0.016293604	0.116245962	1.65E-05	1.03E-05	2.31E-05	7.15E-05	7.78E-06	1.74E-05
Pseudogulbenkiania	0.016293604	0.116245962	2.64E-05	8.70E-06	1.94E-05	1.62E-06	7.37E-07	1.65E-06
Syncephalastrum	0.016293604	0.116245962	4.50E-05	4.00E-05	8.95E-05	0.000241624	3.05E-05	6.83E-05
Gramella	0.016293604	0.116245962	1.34E-06	1.20E-06	2.67E-06	1.66E-05	3.95E-06	8.83E-06
Sulfurivermis	0.016293604	0.116245962	1.57E-05	6.90E-06	1.54E-05	2.44E-07	2.44E-07	5.45E-07
Zavarzinia	0.016293604	0.116245962	1.43E-05	5.60E-06	1.25E-05	1.95E-07	1.95E-07	4.36E-07
Xylona	0.016293604	0.116245962	3.45E-06	3.16E-06	7.06E-06	2.21E-05	3.75E-06	8.38E-06
Proteiniphilum	0.016293604	0.116245962	0.000138513	2.02E-05	4.53E-05	0.00024555	2.26E-05	5.05E-05
Crocinitomix	0.016293604	0.116245962	3.27E-07	3.27E-07	7.31E-07	9.36E-06	3.15E-06	7.04E-06
Trichoderma	0.016293604	0.116245962	2.73E-05	2.21E-05	4.93E-05	0.000118259	1.58E-05	3.53E-05
Rhodohalobacter	0.016293604	0.116245962	2.41E-06	1.43E-06	3.21E-06	1.69E-05	4.10E-06	9.16E-06
Pseudanabaena	0.016293604	0.116245962	6.24E-06	3.49E-06	7.81E-06	2.35E-05	2.31E-06	5.17E-06
Hallella	0.016293604	0.116245962	0.000317113	0.000105819	0.000236619	6.32E-05	1.12E-05	2.51E-05
Agitococcus	0.016293604	0.116245962	5.97E-06	2.28E-06	5.11E-06	1.96E-07	1.96E-07	4.37E-07
Millerozyma	0.016293604	0.116245962	9.36E-06	8.51E-06	1.90E-05	5.31E-05	4.39E-06	9.83E-06
Pararhodobacter	0.016293604	0.116245962	8.40E-07	5.38E-07	1.20E-06	4.51E-06	8.56E-07	1.91E-06
Chitinispirillum	0.016293604	0.116245962	3.21E-07	3.21E-07	7.18E-07	2.81E-06	8.85E-07	1.98E-06
Leeuwenhoekiella	0.016293604	0.116245962	3.44E-06	1.85E-06	4.13E-06	1.36E-05	1.49E-06	3.33E-06
Dehalobacterium	0.016293604	0.116245962	4.66E-06	2.79E-06	6.25E-06	1.92E-05	1.75E-06	3.91E-06
Gillisia	0.016293604	0.116245962	8.17E-06	4.88E-06	1.09E-05	3.22E-05	2.43E-06	5.43E-06
Papillibacter	0.016293604	0.116245962	1.21E-05	5.48E-06	1.22E-05	4.97E-05	1.12E-05	2.50E-05
Pseudomicrostroma	0.016293604	0.116245962	6.37E-06	6.27E-06	1.40E-05	4.04E-05	5.79E-06	1.29E-05
Scheffersomyces	0.016293604	0.116245962	5.34E-06	5.09E-06	1.14E-05	3.78E-05	6.72E-06	1.50E-05
Moelleriella	0.016293604	0.116245962	3.21E-07	3.21E-07	7.18E-07	5.24E-06	1.27E-06	2.84E-06
Exophiala	0.016293604	0.116245962	2.22E-05	2.05E-05	4.58E-05	0.000116734	1.43E-05	3.20E-05
Salinispora	0.016293604	0.116245962	3.60E-07	3.60E-07	8.04E-07	2.10E-06	3.53E-07	7.90E-07
Termitomyces	0.016293604	0.116245962	8.35E-07	8.35E-07	1.87E-06	1.21E-05	2.15E-06	4.80E-06
Isobaculum	0.016293604	0.116245962	2.00E-07	2.00E-07	4.47E-07	2.19E-06	4.55E-07	1.02E-06
Comamonas	0.016293604	0.116245962	7.30E-05	3.22E-05	7.21E-05	4.52E-06	1.57E-06	3.52E-06
Thamnocephalis	0.016293604	0.116245962	3.42E-05	3.19E-05	7.14E-05	0.000166878	1.60E-05	3.58E-05
Xylaria	0.016293604	0.116245962	1.67E-06	1.67E-06	3.73E-06	1.51E-05	2.74E-06	6.13E-06
Pseudooceanicola	0.016293604	0.116245962	5.14E-07	5.14E-07	1.15E-06	5.58E-06	1.15E-06	2.57E-06
Thermothelomyces	0.016293604	0.116245962	1.54E-06	1.54E-06	3.45E-06	1.22E-05	2.18E-06	4.87E-06
Parasporobacterium	0.016293604	0.116245962	1.42E-05	2.89E-06	6.46E-06	2.79E-05	2.95E-06	6.60E-06
Desulfonema	0.016293604	0.116245962	7.59E-07	7.59E-07	1.70E-06	4.13E-06	4.14E-07	9.25E-07
Actinobacillus	0.016293604	0.116245962	6.96E-05	1.26E-05	2.81E-05	1.77E-05	5.49E-06	1.23E-05
Fletchervirus	0.016293604	0.116245962	1.79E-06	1.01E-06	2.26E-06	1.92E-05	8.26E-06	1.85E-05
Methanosarcina	0.016293604	0.116245962	1.82E-05	1.01E-05	2.25E-05	9.06E-05	1.87E-05	4.18E-05
Amorphotheca	0.016293604	0.116245962	1.09E-06	1.09E-06	2.44E-06	1.27E-05	3.67E-06	8.20E-06
Feramyces	0.016293604	0.116245962	3.21E-07	3.21E-07	7.18E-07	3.79E-06	1.07E-06	2.38E-06
Neofamilia	0.016293604	0.116245962	6.38E-07	5.02E-07	1.12E-06	5.35E-06	1.34E-06	2.99E-06
Luxibacter	0.016293604	0.116245962	5.93E-05	9.83E-06	2.20E-05	2.22E-05	4.01E-06	8.96E-06
Colletotrichum	0.016293604	0.116245962	2.20E-05	2.08E-05	4.64E-05	0.000125456	1.46E-05	3.27E-05
Gloeothece	0.016293604	0.116245962	3.87E-06	1.69E-06	3.79E-06	2.14E-05	6.06E-06	1.36E-05
Beggiatoa	0.016293604	0.116245962	2.96E-06	2.40E-06	5.37E-06	1.57E-05	2.22E-06	4.97E-06
Rossellomorea	0.016293604	0.116245962	1.37E-06	3.79E-07	8.48E-07	9.26E-06	2.27E-06	5.07E-06
Chromobacterium	0.016293604	0.116245962	1.75E-05	4.69E-06	1.05E-05	1.72E-06	6.32E-07	1.41E-06
Lascolabacillus	0.016293604	0.116245962	5.73E-06	2.48E-06	5.54E-06	1.90E-05	2.71E-06	6.07E-06
Meinhardsimonia	0.016293604	0.116245962	2.73E-06	2.53E-06	5.66E-06	1.87E-05	2.75E-06	6.14E-06
Novispirillum	0.016293604	0.116245962	1.85E-05	5.88E-06	1.32E-05	8.19E-07	5.66E-07	1.27E-06
Phialocephala	0.016293604	0.116245962	7.70E-07	7.70E-07	1.72E-06	6.70E-06	1.64E-06	3.67E-06
Putridiphycobacter	0.016293604	0.116245962	7.06E-07	7.06E-07	1.58E-06	5.81E-06	1.15E-06	2.57E-06
Paraprevotella	0.016293604	0.116245962	0.00065731	0.000242435	0.000542101	0.002049408	0.000251155	0.0005616
Tangfeifania	0.016293604	0.116245962	2.18E-06	1.37E-06	3.06E-06	2.76E-05	6.60E-06	1.48E-05
Neolecta	0.016293604	0.116245962	1.24E-05	1.15E-05	2.57E-05	8.15E-05	1.17E-05	2.62E-05
Phycomyces	0.016293604	0.116245962	5.47E-05	5.03E-05	0.000112371	0.000267473	3.09E-05	6.90E-05
Crocosphaera	0.016293604	0.116245962	4.81E-06	2.90E-06	6.48E-06	2.31E-05	4.32E-06	9.65E-06
Moheibacter	0.016293604	0.116245962	1.44E-06	5.46E-07	1.22E-06	6.20E-06	1.32E-06	2.95E-06
Aequorivita	0.016293604	0.116245962	6.97E-06	5.03E-06	1.12E-05	4.60E-05	7.02E-06	1.57E-05
Halanaerobium	0.016293604	0.116245962	1.95E-05	2.77E-06	6.20E-06	9.07E-05	3.71E-05	8.30E-05
Kangiella	0.016293604	0.116245962	8.44E-05	2.38E-05	5.33E-05	0.000249674	3.02E-05	6.74E-05
Elsinoe	0.016293604	0.116245962	3.62E-06	3.27E-06	7.32E-06	2.32E-05	2.96E-06	6.63E-06
Microbotryum	0.016293604	0.116245962	6.66E-06	6.36E-06	1.42E-05	4.32E-05	5.90E-06	1.32E-05
Methanomicrobium	0.016293604	0.116245962	1.62E-05	4.23E-06	9.45E-06	3.51E-06	6.77E-07	1.51E-06
Jonquetella	0.016293604	0.116245962	1.01E-05	6.18E-06	1.38E-05	5.44E-05	1.18E-05	2.64E-05
Cloacibacillus	0.028280123	0.152928816	0.00080798	0.000306107	0.000684475	0.000163451	1.32E-05	2.94E-05
Mitsuokella	0.028280123	0.152928816	0.009484153	0.004342741	0.009710665	0.000599402	0.000448367	0.00100258
Tetrapisispora	0.028280123	0.152928816	6.71E-05	6.00E-05	0.000134078	0.000296513	4.14E-05	9.26E-05
Luteibacter	0.028280123	0.152928816	0.00010251	3.32E-05	7.42E-05	2.18E-06	6.85E-07	1.53E-06
Candidatus_Scalindua	0.028280123	0.152928816	1.99E-05	1.34E-05	3.00E-05	7.54E-05	9.92E-06	2.22E-05
Aliiglaciecola	0.028280123	0.152928816	7.06E-07	7.06E-07	1.58E-06	8.19E-06	2.99E-06	6.68E-06
Hahella	0.028280123	0.152928816	2.14E-06	1.36E-06	3.05E-06	8.58E-06	1.65E-06	3.70E-06
Golovinomyces	0.028280123	0.152928816	6.76E-06	4.71E-06	1.05E-05	2.62E-05	4.75E-06	1.06E-05
Budvicia	0.028280123	0.152928816	4.36E-05	1.78E-05	3.97E-05	1.50E-06	7.97E-07	1.78E-06
Oceanobacillus	0.028280123	0.152928816	1.45E-05	4.93E-06	1.10E-05	2.96E-05	4.31E-06	9.64E-06
Fonsecaea	0.028280123	0.152928816	3.34E-06	3.34E-06	7.46E-06	1.88E-05	2.00E-06	4.48E-06
Alkaliflexus	0.028280123	0.152928816	5.46E-06	4.84E-06	1.08E-05	2.79E-05	6.19E-06	1.38E-05
Parashewanella	0.028280123	0.152928816	8.35E-07	8.35E-07	1.87E-06	7.65E-06	3.78E-06	8.45E-06
Denitrovibrio	0.028280123	0.152928816	7.13E-07	5.02E-07	1.12E-06	3.98E-06	1.14E-06	2.54E-06
Vanderwaltozyma	0.028280123	0.152928816	1.46E-05	1.32E-05	2.96E-05	8.12E-05	1.24E-05	2.77E-05
Phanerochaete	0.028280123	0.152928816	2.75E-06	2.60E-06	5.82E-06	1.78E-05	3.51E-06	7.86E-06
Albidovulum	0.028280123	0.152928816	2.26E-06	1.80E-06	4.03E-06	9.99E-06	2.86E-06	6.40E-06
Morchella	0.028280123	0.152928816	6.54E-06	5.85E-06	1.31E-05	2.88E-05	3.63E-06	8.11E-06
Hugenholtzia	0.028280123	0.152928816	1.91E-06	1.15E-06	2.58E-06	9.82E-06	3.06E-06	6.85E-06
Candidatus_Saccharimonas	0.028280123	0.152928816	1.77E-05	1.57E-05	3.51E-05	0.000113878	2.85E-05	6.37E-05
Parapedobacter	0.028280123	0.152928816	2.19E-05	6.77E-06	1.51E-05	4.67E-05	4.49E-06	1.00E-05
Hermanssonia	0.028280123	0.152928816	7.70E-07	7.70E-07	1.72E-06	5.71E-06	1.81E-06	4.06E-06
Rimavirus	0.028280123	0.152928816	8.64E-07	5.77E-07	1.29E-06	5.72E-06	1.82E-06	4.08E-06
Bibersteinia	0.028280123	0.152928816	2.11E-05	9.64E-06	2.15E-05	1.36E-06	6.80E-07	1.52E-06
Anaeroglobus	0.028280123	0.152928816	2.43E-05	8.51E-06	1.90E-05	3.01E-06	1.22E-06	2.74E-06
Synergistes	0.028280123	0.152928816	7.77E-05	2.21E-05	4.93E-05	3.04E-05	6.20E-06	1.39E-05
Absidia	0.028280123	0.152928816	0.000122996	0.000111983	0.000250401	0.000547789	7.13E-05	0.000159503
Allomyces	0.028280123	0.152928816	0.000157675	0.000142435	0.000318495	0.000703205	8.20E-05	0.00018329
Pyrenophora	0.028280123	0.152928816	2.25E-06	2.25E-06	5.02E-06	1.42E-05	2.26E-06	5.05E-06
Tulasnella	0.028280123	0.152928816	1.07E-05	9.92E-06	2.22E-05	5.45E-05	5.67E-06	1.27E-05
Dactylellina	0.028280123	0.152928816	7.25E-06	7.25E-06	1.62E-05	4.09E-05	5.18E-06	1.16E-05
Merdimonas	0.028280123	0.152928816	0.000113122	2.54E-05	5.68E-05	3.27E-05	4.00E-06	8.94E-06
Chaetomium	0.028280123	0.152928816	5.82E-06	5.38E-06	1.20E-05	3.50E-05	6.03E-06	1.35E-05
Acetoanaerobium	0.028280123	0.152928816	3.21E-05	1.08E-05	2.41E-05	1.07E-05	2.00E-06	4.48E-06
Asticcacaulis	0.028280123	0.152928816	1.19E-06	9.99E-07	2.23E-06	5.79E-06	1.39E-06	3.10E-06
Capronia	0.028280123	0.152928816	1.22E-06	1.22E-06	2.73E-06	1.28E-05	4.75E-06	1.06E-05
Oidiodendron	0.028280123	0.152928816	2.57E-06	2.57E-06	5.74E-06	1.56E-05	2.11E-06	4.71E-06
Oribacterium	0.028280123	0.152928816	0.003879162	0.001353292	0.003026052	0.001046601	0.000124591	0.000278594
Anoxybacillus	0.028280123	0.152928816	2.49E-05	5.66E-06	1.27E-05	5.59E-05	1.19E-05	2.65E-05
Marseillevirus	0.028280123	0.152928816	2.61E-06	2.25E-06	5.04E-06	1.04E-05	2.22E-06	4.96E-06
Verticillium	0.028280123	0.152928816	2.50E-06	2.50E-06	5.60E-06	1.22E-05	1.86E-06	4.16E-06
Clostridiisalibacter	0.028280123	0.152928816	2.32E-05	7.08E-06	1.58E-05	4.83E-06	1.23E-06	2.76E-06
Lederbergia	0.028280123	0.152928816	1.35E-06	7.25E-07	1.62E-06	7.30E-06	2.50E-06	5.59E-06
Cyberlindnera	0.028280123	0.152928816	4.71E-05	4.41E-05	9.86E-05	0.000228174	2.88E-05	6.45E-05
Thielaviopsis	0.028280123	0.152928816	1.28E-06	1.28E-06	2.87E-06	1.05E-05	3.16E-06	7.07E-06
Lentisphaera	0.028280123	0.152928816	3.99E-06	3.35E-06	7.49E-06	2.07E-05	3.24E-06	7.25E-06
Klosneuvirus	0.028280123	0.152928816	3.61E-05	3.38E-05	7.55E-05	0.000154633	1.87E-05	4.19E-05
Selenomonas	0.028280123	0.152928816	0.074204016	0.029767472	0.06656209	0.00803164	0.00508292	0.011365754
Endocarpon	0.028280123	0.152928816	6.11E-06	5.63E-06	1.26E-05	2.82E-05	6.21E-06	1.39E-05
Fontibacillus	0.028280123	0.152928816	2.85E-06	1.75E-06	3.91E-06	1.17E-05	1.33E-06	2.97E-06
Thiomicrorhabdus	0.028280123	0.152928816	4.49E-07	4.49E-07	1.00E-06	4.29E-06	1.26E-06	2.82E-06
Armillaria	0.028280123	0.152928816	3.47E-06	3.47E-06	7.75E-06	2.04E-05	3.65E-06	8.15E-06
Schizophyllum	0.028280123	0.152928816	4.75E-06	4.75E-06	1.06E-05	2.30E-05	2.92E-06	6.54E-06
Catalinimonas	0.028280123	0.152928816	3.62E-06	2.66E-06	5.94E-06	1.42E-05	1.96E-06	4.39E-06
Aureobasidium	0.028280123	0.152928816	1.09E-05	9.88E-06	2.21E-05	4.60E-05	5.74E-06	1.28E-05
Schizosaccharomyces	0.028280123	0.152928816	0.000146219	0.000135114	0.000302123	0.000672107	8.32E-05	0.000186018
Enterocloster	0.028280123	0.152928816	0.001141506	0.000136188	0.000304526	0.00072026	8.79E-05	0.000196482
Zymoseptoria	0.028280123	0.152928816	3.86E-06	3.61E-06	8.08E-06	1.71E-05	1.84E-06	4.11E-06
Thiocapsa	0.028280123	0.152928816	1.97E-05	8.51E-06	1.90E-05	9.90E-07	3.61E-07	8.07E-07
Magnetospirillum	0.028280123	0.152928816	6.19E-06	3.88E-06	8.69E-06	2.66E-05	7.35E-06	1.64E-05
Pseudoalteromonas	0.028280123	0.152928816	0.000232105	7.28E-05	0.000162846	5.81E-05	1.08E-05	2.41E-05
Desulfurispirillum	0.028280123	0.152928816	1.21E-06	1.07E-06	2.39E-06	5.48E-06	1.05E-06	2.34E-06
Ruminiclostridium	0.028280123	0.152928816	6.68E-05	1.12E-05	2.50E-05	0.000127826	1.48E-05	3.30E-05
Anaerolinea	0.028280123	0.152928816	1.35E-06	1.35E-06	3.01E-06	8.19E-06	2.80E-06	6.26E-06
Flagellimonas	0.028280123	0.152928816	7.54E-07	4.76E-07	1.06E-06	4.87E-06	1.75E-06	3.91E-06
Caulochytrium	0.028280123	0.152928816	3.27E-05	3.00E-05	6.72E-05	0.000157125	2.05E-05	4.59E-05
Psilocybe	0.028280123	0.152928816	2.16E-06	2.11E-06	4.72E-06	1.30E-05	3.30E-06	7.38E-06
Bipolaris	0.028280123	0.152928816	2.31E-06	2.31E-06	5.17E-06	1.41E-05	4.71E-06	1.05E-05
Methylocystis	0.028280123	0.152928816	8.65E-06	5.07E-06	1.13E-05	5.87E-07	5.87E-07	1.31E-06
Sporisorium	0.028280123	0.152928816	2.50E-06	2.50E-06	5.60E-06	1.20E-05	3.12E-06	6.97E-06
Meira	0.028280123	0.152928816	1.03E-05	9.16E-06	2.05E-05	5.09E-05	8.02E-06	1.79E-05
Anaerophilus	0.028280123	0.152928816	1.78E-06	9.19E-07	2.05E-06	5.36E-06	7.19E-07	1.61E-06
Neolentinus	0.028280123	0.152928816	1.22E-06	1.22E-06	2.73E-06	1.24E-05	3.47E-06	7.75E-06
Thermofilum	0.028280123	0.152928816	2.57E-07	2.57E-07	5.74E-07	2.90E-06	9.16E-07	2.05E-06
Halothermothrix	0.028280123	0.152928816	9.10E-07	6.84E-07	1.53E-06	5.00E-06	1.59E-06	3.55E-06
Bombilactobacillus	0.028280123	0.152928816	8.81E-06	7.43E-06	1.66E-05	4.49E-05	1.20E-05	2.68E-05
Caldibacillus	0.028280123	0.152928816	1.09E-05	5.13E-06	1.15E-05	3.21E-05	3.79E-06	8.48E-06
Methylovulum	0.028280123	0.152928816	2.02E-05	5.79E-06	1.29E-05	5.76E-06	2.15E-06	4.82E-06
Spathaspora	0.028280123	0.152928816	2.38E-05	2.03E-05	4.53E-05	9.82E-05	1.24E-05	2.77E-05
Serpula	0.028280123	0.152928816	4.49E-07	4.49E-07	1.00E-06	4.74E-06	1.22E-06	2.73E-06
Verrucosispora	0.028280123	0.152928816	1.82E-06	6.64E-07	1.48E-06	4.57E-06	7.03E-07	1.57E-06
Floricoccus	0.028280123	0.152928816	1.04E-06	1.04E-06	2.32E-06	4.77E-06	1.21E-06	2.72E-06
Fibularhizoctonia	0.028280123	0.152928816	3.45E-06	3.00E-06	6.71E-06	1.85E-05	3.15E-06	7.05E-06
Noviherbaspirillum	0.028280123	0.152928816	1.48E-05	3.78E-06	8.44E-06	3.52E-06	1.33E-06	2.98E-06
Parabacteroides	0.028280123	0.152928816	0.002804312	0.000382571	0.000855455	0.00431451	0.000418268	0.000935276
Pneumocystis	0.028280123	0.152928816	0.000152905	0.000140989	0.00031526	0.000660088	8.45E-05	0.000188956
Acetivibrio	0.028280123	0.152928816	0.000194766	3.32E-05	7.42E-05	0.00036571	5.04E-05	0.00011272
Paeniclostridium	0.028280123	0.152928816	2.91E-05	6.40E-06	1.43E-05	6.80E-05	9.77E-06	2.18E-05
Arenicella	0.028280123	0.152928816	1.60E-06	1.60E-06	3.59E-06	9.15E-06	2.03E-06	4.53E-06
Lucifera	0.028280123	0.152928816	0.000114271	5.85E-05	0.000130865	1.11E-05	5.04E-06	1.13E-05
Thermococcus	0.028280123	0.152928816	3.07E-06	2.77E-06	6.19E-06	1.35E-05	1.74E-06	3.88E-06
Fomitopsis	0.028280123	0.152928816	5.82E-06	5.22E-06	1.17E-05	2.39E-05	4.97E-06	1.11E-05
Thermogemmatispora	0.028280123	0.152928816	5.76E-07	3.56E-07	7.97E-07	2.31E-06	4.38E-07	9.80E-07
Mycoplasma	0.028280123	0.152928816	0.000689497	0.000353724	0.000790951	0.004370634	0.001692667	0.003784919
Sodiomyces	0.028280123	0.152928816	1.28E-06	1.28E-06	2.87E-06	8.48E-06	1.94E-06	4.34E-06
Indivirus	0.028280123	0.152928816	3.22E-05	2.91E-05	6.50E-05	0.000136699	1.63E-05	3.64E-05
Acidianus	0.028280123	0.152928816	3.27E-06	2.73E-06	6.10E-06	1.41E-05	2.27E-06	5.07E-06
Pseudoprevotella	0.028280123	0.152928816	0.001258742	0.000163172	0.000364863	0.001801294	0.0001016	0.000227184
Alkalibacter	0.028280123	0.152928816	1.60E-06	1.03E-06	2.30E-06	6.19E-06	1.17E-06	2.63E-06
Pseudothermotoga	0.028280123	0.152928816	9.90E-07	5.30E-07	1.19E-06	4.31E-06	1.73E-06	3.87E-06
Millionella	0.028280123	0.152928816	1.82E-05	9.77E-06	2.18E-05	5.98E-05	7.87E-06	1.76E-05
Terfezia	0.028280123	0.152928816	1.22E-05	1.08E-05	2.42E-05	6.34E-05	1.01E-05	2.26E-05
Anaerovibrio	0.028280123	0.152928816	0.00223656	0.000363483	0.000812772	0.000606073	0.000305971	0.000684172
Prosthecochloris	0.028280123	0.152928816	9.99E-07	9.99E-07	2.23E-06	5.29E-06	1.22E-06	2.72E-06
Adhaeribacter	0.028280123	0.152928816	1.66E-06	1.37E-06	3.07E-06	1.06E-05	2.36E-06	5.28E-06
Tequintavirus	0.028280123	0.152928816	1.90E-06	1.90E-06	4.25E-06	1.23E-05	3.34E-06	7.47E-06
Saccharomyces	0.028280123	0.152928816	3.83E-05	3.65E-05	8.16E-05	0.000196308	2.47E-05	5.52E-05
Caedimonas	0.028280123	0.152928816	6.42E-07	6.42E-07	1.44E-06	7.55E-06	3.05E-06	6.83E-06
Rasamsonia	0.028280123	0.152928816	2.90E-06	2.65E-06	5.93E-06	1.40E-05	2.33E-06	5.22E-06
Pseudoloma	0.028280123	0.152928816	1.05E-05	1.05E-05	2.34E-05	4.63E-05	8.00E-06	1.79E-05
Blumeria	0.028280123	0.152928816	3.87E-06	3.37E-06	7.54E-06	2.13E-05	4.26E-06	9.52E-06
Caulobacter	0.028280123	0.152928816	1.52E-05	3.25E-06	7.27E-06	4.00E-06	1.54E-06	3.45E-06
Candida	0.028280123	0.152928816	6.99E-05	6.35E-05	0.000141904	0.000325346	4.12E-05	9.22E-05
Rhizoclosmatium	0.028280123	0.152928816	0.000197254	0.000178629	0.000399425	0.00091656	0.000115006	0.000257161
Shalavirus	0.028280123	0.152928816	1.47E-06	1.01E-06	2.25E-06	8.04E-06	1.72E-06	3.85E-06
Izhakiella	0.028280123	0.152928816	0.000107053	6.83E-05	0.000152807	4.88E-06	3.22E-06	7.20E-06
Nitrosococcus	0.028280123	0.152928816	8.91E-07	4.49E-07	1.00E-06	3.32E-06	6.53E-07	1.46E-06
Rothia	0.028280123	0.152928816	2.61E-05	1.32E-05	2.95E-05	2.94E-06	1.32E-06	2.95E-06
Catenaria	0.028280123	0.152928816	0.000109668	0.000101058	0.000225972	0.000527717	5.93E-05	0.000132518
Microdochium	0.028280123	0.152928816	2.50E-06	2.35E-06	5.25E-06	1.32E-05	3.82E-06	8.54E-06
Trichodesmium	0.028280123	0.152928816	5.60E-06	5.50E-06	1.23E-05	3.42E-05	4.59E-06	1.03E-05
Nevskia	0.028280123	0.152928816	8.90E-07	7.49E-07	1.68E-06	4.59E-06	1.60E-06	3.59E-06
Candidatus_Phytoplasma	0.028280123	0.152928816	5.85E-07	3.87E-07	8.65E-07	3.90E-06	1.11E-06	2.48E-06
Spizellomyces	0.028280123	0.152928816	0.000457677	0.00041165	0.000920478	0.001956497	0.000209465	0.000468378
Priestia	0.028280123	0.152928816	1.64E-05	1.12E-05	2.50E-05	8.92E-05	2.81E-05	6.29E-05
Atopobium	0.028280123	0.152928816	0.000787505	0.000423511	0.000946999	2.43E-05	6.16E-06	1.38E-05
Crenothrix	0.028280123	0.152928816	2.40E-07	2.40E-07	5.36E-07	1.11E-06	3.09E-07	6.91E-07
Pseudozyma	0.028280123	0.152928816	6.49E-06	6.24E-06	1.40E-05	3.54E-05	2.55E-06	5.70E-06
Eremococcus	0.028280123	0.152928816	8.60E-05	3.12E-05	6.97E-05	9.67E-06	7.09E-06	1.59E-05
Tolypothrix	0.028280123	0.152928816	8.17E-06	4.91E-06	1.10E-05	2.88E-05	4.26E-06	9.54E-06
Magnetococcus	0.028280123	0.152928816	3.90E-05	1.42E-05	3.18E-05	5.44E-06	2.21E-06	4.93E-06
Apiotrichum	0.028280123	0.152928816	6.55E-06	6.15E-06	1.38E-05	2.95E-05	3.45E-06	7.71E-06
Cadophora	0.028280123	0.152928816	1.40E-06	1.26E-06	2.82E-06	7.19E-06	1.30E-06	2.91E-06
Pseudoflavitalea	0.028280123	0.152928816	3.97E-07	2.43E-07	5.44E-07	3.76E-06	1.28E-06	2.86E-06
Puccinia	0.028280123	0.152928816	3.04E-05	2.69E-05	6.01E-05	0.00012972	1.70E-05	3.81E-05
Facklamia	0.028280123	0.152928816	6.03E-06	1.28E-06	2.87E-06	1.38E-05	3.41E-06	7.63E-06
Corynespora	0.028280123	0.152928816	1.81E-06	1.57E-06	3.50E-06	1.10E-05	2.07E-06	4.63E-06
Emergencia	0.028280123	0.152928816	0.000301495	0.000135131	0.000302163	6.90E-05	2.06E-05	4.61E-05
Cylindrobasidium	0.028280123	0.152928816	7.47E-06	6.96E-06	1.56E-05	3.79E-05	4.99E-06	1.12E-05
Encephalitozoon	0.028280123	0.152928816	2.01E-05	1.53E-05	3.42E-05	8.54E-05	8.38E-06	1.87E-05
Methanobacterium	0.028280123	0.152928816	4.49E-05	3.37E-05	7.54E-05	0.000242121	5.32E-05	0.000118864
Sulfurimonas	0.028280123	0.152928816	3.36E-06	1.70E-06	3.79E-06	2.02E-05	1.02E-05	2.29E-05
Podila	0.028280123	0.152928816	9.79E-05	8.84E-05	0.000197687	0.000469439	6.39E-05	0.000142927
Gloeophyllum	0.028280123	0.152928816	2.76E-06	2.76E-06	6.17E-06	1.45E-05	2.60E-06	5.81E-06
Sanguibacteroides	0.028280123	0.152928816	2.57E-05	1.34E-05	3.00E-05	8.43E-05	1.25E-05	2.79E-05
Epicoccum	0.028280123	0.152928816	1.90E-06	1.70E-06	3.80E-06	9.78E-06	2.06E-06	4.61E-06
Moorena	0.028280123	0.152928816	1.74E-06	1.31E-06	2.92E-06	9.72E-06	3.23E-06	7.23E-06
Mariniphaga	0.028280123	0.152928816	5.48E-05	2.72E-05	6.08E-05	0.000163694	2.49E-05	5.57E-05
Rhodotorula	0.028280123	0.152928816	3.08E-05	2.79E-05	6.23E-05	0.000141657	2.05E-05	4.59E-05
Fibrella	0.028280123	0.152928816	2.65E-06	1.79E-06	3.99E-06	9.99E-06	1.25E-06	2.79E-06
Schaedlerella	0.028280123	0.152928816	0.000251929	8.21E-05	0.000183536	9.46E-05	9.92E-06	2.22E-05
Brucella	0.028280123	0.152928816	2.84E-06	1.46E-06	3.26E-06	1.86E-05	5.33E-06	1.19E-05
Rhynchosporium	0.036713856	0.168486833	0	0	0	3.44E-06	1.09E-06	2.45E-06
Prochlorothrix	0.036713856	0.168486833	0	0	0	1.25E-06	4.39E-07	9.83E-07
Aureitalea	0.036713856	0.168486833	0	0	0	1.08E-06	4.48E-07	1.00E-06
Eudoraea	0.036713856	0.168486833	0	0	0	1.13E-06	3.89E-07	8.70E-07
Halogranum	0.036713856	0.168486833	3.74E-06	1.04E-06	2.33E-06	0	0	0
Dasania	0.036713856	0.168486833	0	0	0	1.37E-06	4.54E-07	1.01E-06
Harbinvirus	0.036713856	0.168486833	0	0	0	6.99E-06	1.93E-06	4.32E-06
Metallosphaera	0.036713856	0.168486833	0	0	0	1.66E-06	5.60E-07	1.25E-06
Geomonas	0.036713856	0.168486833	0	0	0	1.11E-06	3.26E-07	7.29E-07
Sanguibacter	0.036713856	0.168486833	0	0	0	8.70E-06	6.17E-06	1.38E-05
Hartmannibacter	0.036713856	0.168486833	8.56E-06	4.88E-06	1.09E-05	0	0	0
Aphanocapsa	0.036713856	0.168486833	0	0	0	1.72E-06	5.79E-07	1.29E-06
Plesiocystis	0.036713856	0.168486833	0	0	0	2.03E-06	9.68E-07	2.16E-06
Salinibacillus	0.036713856	0.168486833	0	0	0	2.33E-06	1.33E-06	2.98E-06
Gallionella	0.036713856	0.168486833	0	0	0	7.32E-07	2.03E-07	4.54E-07
Marssonina	0.036713856	0.168486833	0	0	0	2.22E-06	9.43E-07	2.11E-06
Parahaliea	0.036713856	0.168486833	0	0	0	2.31E-06	8.55E-07	1.91E-06
Hwanghaeicola	0.036713856	0.168486833	0	0	0	2.45E-06	7.05E-07	1.58E-06
Sulfobacillus	0.036713856	0.168486833	0	0	0	1.94E-06	5.48E-07	1.22E-06
Centapoxvirus	0.036713856	0.168486833	0	0	0	2.46E-06	7.72E-07	1.73E-06
Loessnervirus	0.036713856	0.168486833	0	0	0	1.48E-06	5.79E-07	1.30E-06
Dethiosulfatarculus	0.036713856	0.168486833	0	0	0	2.12E-06	9.12E-07	2.04E-06
Aquiflexum	0.036713856	0.168486833	0	0	0	7.37E-06	2.07E-06	4.63E-06
Desulfatirhabdium	0.036713856	0.168486833	5.66E-06	3.13E-06	7.00E-06	0	0	0
Borreliella	0.036713856	0.168486833	0	0	0	2.05E-06	6.82E-07	1.53E-06
Arenitalea	0.036713856	0.168486833	0	0	0	3.69E-06	2.31E-06	5.17E-06
Pelagerythrobacter	0.036713856	0.168486833	3.19E-06	1.96E-06	4.39E-06	0	0	0
Luzseptimavirus	0.036713856	0.168486833	8.98E-05	3.11E-05	6.95E-05	0	0	0
Thermithiobacillus	0.036713856	0.168486833	0	0	0	1.80E-06	5.23E-07	1.17E-06
Gloeocapsopsis	0.036713856	0.168486833	0	0	0	2.41E-06	7.23E-07	1.62E-06
Pecentumvirus	0.036713856	0.168486833	0	0	0	2.11E-06	7.66E-07	1.71E-06
Segetibacter	0.036713856	0.168486833	0	0	0	2.11E-06	5.82E-07	1.30E-06
Aestuariivirga	0.036713856	0.168486833	0	0	0	2.50E-06	9.66E-07	2.16E-06
Antricoccus	0.036713856	0.168486833	0	0	0	1.50E-06	4.63E-07	1.03E-06
Vidquintavirus	0.036713856	0.168486833	0	0	0	1.28E-05	7.98E-06	1.78E-05
Cystobacter	0.036713856	0.168486833	0	0	0	1.86E-06	7.64E-07	1.71E-06
Antarctobacter	0.036713856	0.168486833	0	0	0	4.55E-06	1.72E-06	3.84E-06
Eoetvoesia	0.036713856	0.168486833	0	0	0	1.71E-06	6.88E-07	1.54E-06
Muribacter	0.036713856	0.168486833	0	0	0	2.35E-06	1.23E-06	2.75E-06
Roseofilum	0.036713856	0.168486833	0	0	0	8.30E-07	2.38E-07	5.33E-07
Croceitalea	0.036713856	0.168486833	0	0	0	1.57E-06	4.91E-07	1.10E-06
Emmonsia	0.036713856	0.168486833	0	0	0	2.80E-06	1.25E-06	2.80E-06
Phocoenobacter	0.036713856	0.168486833	0	0	0	3.23E-06	1.07E-06	2.40E-06
Aquaspirillum	0.036713856	0.168486833	2.48E-06	1.22E-06	2.74E-06	0	0	0
Gilvibacter	0.036713856	0.168486833	0	0	0	3.45E-06	1.38E-06	3.08E-06
Olpidium	0.036713856	0.168486833	0	0	0	2.95E-06	1.01E-06	2.27E-06
Tetzosporium	0.036713856	0.168486833	0	0	0	5.24E-06	2.67E-06	5.98E-06
Blattabacterium	0.036713856	0.168486833	0	0	0	1.60E-06	5.37E-07	1.20E-06
Rudanella	0.036713856	0.168486833	0	0	0	5.53E-06	1.68E-06	3.76E-06
Gemmobacter	0.036713856	0.168486833	0	0	0	2.73E-06	1.38E-06	3.08E-06
Jeongeupia	0.036713856	0.168486833	0	0	0	1.84E-06	8.13E-07	1.82E-06
Cyanobium	0.036713856	0.168486833	0	0	0	2.66E-06	1.15E-06	2.58E-06
Aulosira	0.036713856	0.168486833	0	0	0	3.77E-06	1.48E-06	3.32E-06
Lujinxingia	0.036713856	0.168486833	0	0	0	1.76E-06	7.13E-07	1.59E-06
Rubricoccus	0.036713856	0.168486833	0	0	0	2.17E-06	7.66E-07	1.71E-06
Carltongylesvirus	0.036713856	0.168486833	0	0	0	3.54E-06	1.26E-06	2.82E-06
Dermabacter	0.036713856	0.168486833	0	0	0	4.33E-06	1.73E-06	3.88E-06
Mariniflexile	0.036713856	0.168486833	0	0	0	2.98E-06	1.15E-06	2.57E-06
Marinactinospora	0.036713856	0.168486833	5.50E-06	2.74E-06	6.12E-06	0	0	0
Herbidospora	0.036713856	0.168486833	0	0	0	1.43E-06	5.36E-07	1.20E-06
Polymorphum	0.036713856	0.168486833	0	0	0	9.73E-06	3.11E-06	6.96E-06
Allofrancisella	0.036713856	0.168486833	0	0	0	3.81E-06	1.48E-06	3.32E-06
Aurantimicrobium	0.036713856	0.168486833	0	0	0	1.32E-06	3.80E-07	8.50E-07
Cuspidothrix	0.036713856	0.168486833	0	0	0	1.51E-06	5.73E-07	1.28E-06
Magnetospira	0.036713856	0.168486833	0	0	0	8.11E-07	2.56E-07	5.73E-07
Rhodospira	0.036713856	0.168486833	0	0	0	1.86E-06	1.15E-06	2.57E-06
Ancrocorticia	0.036713856	0.168486833	2.46E-06	7.41E-07	1.66E-06	0	0	0
Pseudobacteriovorax	0.036713856	0.168486833	0	0	0	2.15E-06	6.85E-07	1.53E-06
Defluviimonas	0.036713856	0.168486833	0	0	0	1.32E-06	4.11E-07	9.20E-07
Pseudotevenvirus	0.036713856	0.168486833	0	0	0	5.86E-06	1.93E-06	4.32E-06
Opitutus	0.036713856	0.168486833	0	0	0	1.02E-05	2.64E-06	5.90E-06
Thalassorhabdomicrobium	0.036713856	0.168486833	1.51E-05	4.18E-06	9.34E-06	0	0	0
Paludisphaera	0.036713856	0.168486833	0	0	0	9.81E-07	2.67E-07	5.98E-07
Salinibius	0.036713856	0.168486833	2.15E-05	9.19E-06	2.05E-05	0	0	0
Roseibacillus	0.036713856	0.168486833	0	0	0	3.60E-06	1.09E-06	2.43E-06
Halostagnicola	0.036713856	0.168486833	0	0	0	2.11E-06	1.11E-06	2.48E-06
Lampropedia	0.036713856	0.168486833	8.13E-06	4.92E-06	1.10E-05	0	0	0
Elvirus	0.036713856	0.168486833	0	0	0	7.66E-06	3.81E-06	8.52E-06
Jiulongibacter	0.036713856	0.168486833	0	0	0	4.59E-06	2.23E-06	4.98E-06
Oceanospirillum	0.036713856	0.168486833	0	0	0	3.13E-06	8.95E-07	2.00E-06
Oleiharenicola	0.036713856	0.168486833	0	0	0	1.37E-06	6.61E-07	1.48E-06
Rhodonellum	0.036713856	0.168486833	0	0	0	2.92E-06	1.35E-06	3.02E-06
Alkalispirillum	0.036713856	0.168486833	0	0	0	8.60E-07	2.68E-07	6.00E-07
Bequatrovirus	0.036713856	0.168486833	0	0	0	2.35E-06	7.40E-07	1.65E-06
Halogeometricum	0.036713856	0.168486833	0	0	0	1.04E-05	7.38E-06	1.65E-05
Pimelobacter	0.036713856	0.168486833	0	0	0	1.52E-06	7.31E-07	1.63E-06
Oengusvirus	0.036713856	0.168486833	0	0	0	1.01E-06	2.71E-07	6.07E-07
Desulfurispora	0.036713856	0.168486833	0	0	0	1.69E-06	7.86E-07	1.76E-06
Planktomarina	0.036713856	0.168486833	0	0	0	2.86E-06	8.81E-07	1.97E-06
Poseidonocella	0.036713856	0.168486833	0	0	0	1.39E-06	4.91E-07	1.10E-06
Sashavirus	0.036713856	0.168486833	0	0	0	9.76E-07	3.53E-07	7.89E-07
Halopiger	0.036713856	0.168486833	0	0	0	1.82E-06	5.44E-07	1.22E-06
Mizugakiibacter	0.036713856	0.168486833	6.51E-05	2.81E-05	6.28E-05	0	0	0
Turneriella	0.036713856	0.168486833	0	0	0	2.97E-06	1.15E-06	2.57E-06
Pseudochrobactrum	0.036713856	0.168486833	0	0	0	2.84E-06	1.55E-06	3.46E-06
Marininema	0.036713856	0.168486833	0	0	0	9.61E-07	4.03E-07	9.02E-07
Euhalothece	0.036713856	0.168486833	0	0	0	1.04E-06	4.59E-07	1.03E-06
Methyloceanibacter	0.036713856	0.168486833	1.36E-05	5.45E-06	1.22E-05	0	0	0
Halorubrum	0.036713856	0.168486833	0	0	0	2.54E-06	9.59E-07	2.14E-06
Ornatilinea	0.036713856	0.168486833	0	0	0	6.42E-06	2.51E-06	5.61E-06
Webervirus	0.036713856	0.168486833	0	0	0	1.34E-06	4.68E-07	1.05E-06
Ulvibacterium	0.036713856	0.168486833	0	0	0	1.73E-06	5.27E-07	1.18E-06
Spirobacillus	0.036713856	0.168486833	0	0	0	2.77E-06	9.21E-07	2.06E-06
Nannocystis	0.036713856	0.168486833	0	0	0	2.60E-06	9.23E-07	2.06E-06
Quasibacillus	0.036713856	0.168486833	0	0	0	1.46E-06	6.55E-07	1.46E-06
Magnaporthiopsis	0.036713856	0.168486833	0	0	0	6.08E-06	1.70E-06	3.80E-06
Deminuibacter	0.036713856	0.168486833	0	0	0	3.10E-06	1.09E-06	2.43E-06
Blastomonas	0.036713856	0.168486833	0	0	0	2.85E-06	8.85E-07	1.98E-06
Piscibacillus	0.036713856	0.168486833	0	0	0	7.35E-07	2.21E-07	4.94E-07
Methylosarcina	0.036713856	0.168486833	0	0	0	1.37E-06	7.19E-07	1.61E-06
Thermosulfurimonas	0.036713856	0.168486833	0	0	0	1.32E-06	5.20E-07	1.16E-06
Salana	0.036713856	0.168486833	0	0	0	2.71E-06	8.66E-07	1.94E-06
Wallemia	0.047201768	0.180109217	6.61E-05	5.92E-05	0.000132408	0.000270679	3.29E-05	7.36E-05
Sedimentibacter	0.047201768	0.180109217	3.29E-05	3.85E-06	8.62E-06	1.76E-05	4.88E-06	1.09E-05
Pradoshia	0.047201768	0.180109217	9.23E-07	4.49E-07	1.00E-06	4.25E-06	1.44E-06	3.22E-06
Reichenbachiella	0.047201768	0.180109217	1.43E-05	4.17E-06	9.33E-06	2.47E-05	3.07E-06	6.86E-06
Auricularia	0.047201768	0.180109217	3.92E-06	3.92E-06	8.76E-06	1.82E-05	2.95E-06	6.60E-06
Gordonvirus	0.047201768	0.180109217	2.38E-06	1.47E-06	3.30E-06	8.43E-06	3.15E-06	7.04E-06
Naumovozyma	0.047201768	0.180109217	5.14E-05	4.72E-05	0.000105568	0.00019797	2.85E-05	6.37E-05
Franconibacter	0.047201768	0.180109217	1.78E-05	7.00E-06	1.56E-05	3.37E-06	1.96E-06	4.38E-06
Sphaerulina	0.047201768	0.180109217	7.06E-07	7.06E-07	1.58E-06	2.81E-06	7.64E-07	1.71E-06
Clavispora	0.047201768	0.180109217	5.54E-05	4.78E-05	0.000106936	0.00021839	2.83E-05	6.33E-05
Pseudobacter	0.047201768	0.180109217	2.27E-06	8.21E-07	1.84E-06	7.74E-06	2.17E-06	4.84E-06
Sphaerobolus	0.047201768	0.180109217	1.28E-05	1.23E-05	2.75E-05	5.67E-05	7.33E-06	1.64E-05
Stagonospora	0.047201768	0.180109217	8.99E-07	8.99E-07	2.01E-06	5.31E-06	1.90E-06	4.26E-06
Flexibacter	0.047201768	0.180109217	2.93E-06	2.28E-06	5.10E-06	9.47E-06	1.55E-06	3.48E-06
Sugiyamaella	0.047201768	0.180109217	1.71E-05	1.58E-05	3.54E-05	7.21E-05	1.29E-05	2.89E-05
Fomitiporia	0.047201768	0.180109217	1.96E-05	1.85E-05	4.14E-05	8.71E-05	1.20E-05	2.69E-05
Geoalkalibacter	0.047201768	0.180109217	2.29E-05	9.09E-06	2.03E-05	2.46E-06	6.43E-07	1.44E-06
Cenococcum	0.047201768	0.180109217	2.25E-06	2.25E-06	5.02E-06	8.81E-06	2.40E-06	5.37E-06
Gonapodya	0.047201768	0.180109217	0.000218431	0.000201214	0.000449928	0.000919688	9.38E-05	0.000209823
Blautia	0.047201768	0.180109217	0.002966463	0.000952823	0.002130577	0.001317943	0.000160579	0.000359066
Rathayibacter	0.047201768	0.180109217	2.88E-06	1.26E-06	2.81E-06	8.00E-06	2.20E-06	4.92E-06
Allokutzneria	0.047201768	0.180109217	1.93E-07	1.93E-07	4.31E-07	1.84E-06	6.12E-07	1.37E-06
Bifiguratus	0.047201768	0.180109217	8.93E-05	8.10E-05	0.000181193	0.000346383	4.99E-05	0.000111482
Mesoflavibacter	0.047201768	0.180109217	3.27E-07	3.27E-07	7.31E-07	4.35E-06	1.59E-06	3.56E-06
Thioalbus	0.047201768	0.180109217	2.49E-05	1.11E-05	2.49E-05	1.46E-07	1.46E-07	3.27E-07
Neiella	0.047201768	0.180109217	1.18E-06	1.18E-06	2.65E-06	5.37E-06	1.37E-06	3.07E-06
Desulfotomaculum	0.047201768	0.180109217	8.36E-05	2.08E-05	4.66E-05	3.80E-05	9.91E-06	2.22E-05
Fluviispira	0.047201768	0.180109217	4.49E-06	3.18E-06	7.11E-06	1.52E-05	2.54E-06	5.67E-06
Desulfoluna	0.047201768	0.180109217	1.94E-06	1.14E-06	2.56E-06	6.42E-06	1.70E-06	3.81E-06
Hydrobacter	0.047201768	0.180109217	3.85E-07	3.85E-07	8.61E-07	2.18E-06	5.14E-07	1.15E-06
Crinalium	0.047201768	0.180109217	6.42E-08	6.42E-08	1.44E-07	4.30E-06	2.21E-06	4.95E-06
Kazachstania	0.047201768	0.180109217	6.95E-05	6.36E-05	0.000142165	0.000285859	3.72E-05	8.33E-05
Cellulosimicrobium	0.047201768	0.180109217	0.000253664	0.000223399	0.000499535	0.000999352	0.000114593	0.000256238
Sulfuricella	0.047201768	0.180109217	1.93E-07	1.93E-07	4.31E-07	2.14E-06	8.79E-07	1.97E-06
Trametes	0.047201768	0.180109217	1.09E-05	1.00E-05	2.24E-05	4.64E-05	6.09E-06	1.36E-05
Bdellovibrio	0.047201768	0.180109217	5.77E-06	5.22E-06	1.17E-05	2.04E-05	3.67E-06	8.20E-06
Sharpea	0.047201768	0.180109217	0.002369704	0.001042415	0.002330911	9.24E-05	1.60E-05	3.58E-05
Arcicella	0.047201768	0.180109217	2.59E-07	2.59E-07	5.79E-07	6.33E-06	2.51E-06	5.62E-06
Massilibacillus	0.047201768	0.180109217	0.000224875	7.35E-05	0.000164264	4.93E-05	3.01E-05	6.72E-05
Salicibibacter	0.047201768	0.180109217	8.64E-08	8.64E-08	1.93E-07	2.72E-06	9.29E-07	2.08E-06
Gemmatirosa	0.047201768	0.180109217	1.30E-07	1.30E-07	2.90E-07	1.33E-06	4.39E-07	9.82E-07
Grosmannia	0.047201768	0.180109217	2.26E-06	1.78E-06	3.97E-06	7.49E-06	1.27E-06	2.84E-06
Tegunavirus	0.047201768	0.180109217	2.57E-07	2.57E-07	5.74E-07	7.30E-06	2.27E-06	5.07E-06
Algoriphagus	0.047201768	0.180109217	1.89E-05	1.38E-05	3.08E-05	7.79E-05	6.97E-06	1.56E-05
Anaerosporomusa	0.047201768	0.180109217	3.77E-05	1.91E-05	4.27E-05	3.97E-06	2.00E-06	4.46E-06
Serratia	0.047201768	0.180109217	0.000214095	8.72E-05	0.000194915	3.08E-05	9.89E-06	2.21E-05
Pseudoclavibacter	0.047201768	0.180109217	1.60E-07	1.60E-07	3.57E-07	1.11E-06	3.04E-07	6.80E-07
Dichomitus	0.047201768	0.180109217	2.12E-06	2.12E-06	4.74E-06	8.40E-06	1.85E-06	4.14E-06
Propionispira	0.047201768	0.180109217	0.000394751	0.000158204	0.000353756	9.11E-05	4.71E-05	0.000105389
Methylomusa	0.047201768	0.180109217	3.59E-05	1.26E-05	2.81E-05	1.25E-05	3.81E-06	8.52E-06
Baaleninema	0.047201768	0.180109217	1.20E-07	1.20E-07	2.68E-07	5.64E-06	1.65E-06	3.69E-06
Trichophyton	0.047201768	0.180109217	5.10E-06	4.36E-06	9.75E-06	1.94E-05	2.94E-06	6.57E-06
Thiothrix	0.047201768	0.180109217	7.19E-06	2.90E-06	6.48E-06	1.69E-06	3.33E-07	7.45E-07
Alternaria	0.047201768	0.180109217	2.57E-07	2.57E-07	5.74E-07	4.80E-06	1.74E-06	3.90E-06
Calderihabitans	0.047201768	0.180109217	1.20E-07	1.20E-07	2.68E-07	1.91E-06	6.79E-07	1.52E-06
Limnoraphis	0.047201768	0.180109217	2.82E-06	2.67E-06	5.97E-06	1.28E-05	1.37E-06	3.07E-06
Aquisalibacillus	0.047201768	0.180109217	1.30E-07	1.30E-07	2.90E-07	2.20E-06	8.82E-07	1.97E-06
Betaentomopoxvirus	0.047201768	0.180109217	4.49E-07	4.49E-07	1.00E-06	4.47E-06	1.99E-06	4.44E-06
Myunavirus	0.047201768	0.180109217	3.85E-07	3.85E-07	8.61E-07	1.67E-05	1.27E-05	2.85E-05
Fusarium	0.047201768	0.180109217	4.71E-05	3.81E-05	8.52E-05	0.000165021	2.09E-05	4.68E-05
Methylosinus	0.047201768	0.180109217	1.63E-05	6.89E-06	1.54E-05	2.56E-07	2.56E-07	5.72E-07
Betabaculovirus	0.047201768	0.180109217	2.57E-07	2.57E-07	5.74E-07	3.24E-06	1.19E-06	2.65E-06
Choanephora	0.047201768	0.180109217	7.91E-05	7.18E-05	0.000160547	0.000313451	3.97E-05	8.87E-05
Phaeomoniella	0.047201768	0.180109217	4.99E-06	4.54E-06	1.01E-05	1.71E-05	3.40E-06	7.60E-06
Arthrobacter	0.047201768	0.180109217	1.03E-05	3.60E-06	8.04E-06	2.62E-05	4.12E-06	9.22E-06
Halalkalibacillus	0.047201768	0.180109217	3.21E-07	3.21E-07	7.18E-07	2.47E-06	7.27E-07	1.63E-06
Microbacterium	0.047201768	0.180109217	2.79E-05	2.13E-05	4.76E-05	9.35E-05	1.29E-05	2.88E-05
Castellaniella	0.047201768	0.180109217	5.19E-07	5.19E-07	1.16E-06	2.53E-05	7.17E-06	1.60E-05
Pisolithus	0.047201768	0.180109217	5.50E-06	4.66E-06	1.04E-05	2.33E-05	2.26E-06	5.06E-06
Methanothermobacter	0.047201768	0.180109217	3.20E-06	1.98E-06	4.43E-06	1.19E-05	2.16E-06	4.84E-06
Salipiger	0.047201768	0.180109217	5.14E-07	5.14E-07	1.15E-06	3.07E-06	1.19E-06	2.67E-06
Centipeda	0.047201768	0.180109217	0.000357738	0.000186441	0.000416894	3.70E-05	2.44E-05	5.46E-05
Acetomicrobium	0.047201768	0.180109217	2.00E-07	2.00E-07	4.47E-07	9.57E-06	2.73E-06	6.10E-06
Salibaculum	0.047201768	0.180109217	1.30E-07	1.30E-07	2.90E-07	4.35E-06	1.30E-06	2.90E-06
Botryobasidium	0.047201768	0.180109217	7.63E-06	7.08E-06	1.58E-05	3.29E-05	6.72E-06	1.50E-05
Frigoribacterium	0.047201768	0.180109217	2.40E-07	2.40E-07	5.36E-07	3.51E-06	1.44E-06	3.23E-06
Saccharopolyspora	0.047201768	0.180109217	1.30E-07	1.30E-07	2.90E-07	2.29E-06	7.65E-07	1.71E-06
Ophiocordyceps	0.047201768	0.180109217	7.82E-06	6.73E-06	1.50E-05	3.28E-05	5.70E-06	1.27E-05
Blastopirellula	0.047201768	0.180109217	8.36E-06	5.49E-06	1.23E-05	2.38E-05	4.20E-06	9.39E-06
Piromyces	0.047201768	0.180109217	0.001190088	0.001087409	0.002431521	0.004663655	0.000609038	0.00136185
Intestinibaculum	0.047201768	0.180109217	0.000227972	8.93E-05	0.000199724	8.14E-05	9.63E-06	2.15E-05
Fluviicoccus	0.047201768	0.180109217	4.62E-06	1.56E-06	3.49E-06	8.53E-07	5.39E-07	1.21E-06
Polytolypa	0.047201768	0.180109217	1.35E-06	1.35E-06	3.01E-06	5.50E-06	1.13E-06	2.53E-06
Omegavirus	0.047201768	0.180109217	3.20E-07	3.20E-07	7.15E-07	9.46E-06	5.84E-06	1.31E-05
Nitunavirus	0.047201768	0.180109217	1.14E-07	1.14E-07	2.56E-07	9.62E-07	4.04E-07	9.03E-07
Scleroderma	0.047201768	0.180109217	2.50E-06	2.50E-06	5.60E-06	1.09E-05	2.04E-06	4.57E-06
Hyphomonas	0.047201768	0.180109217	1.65E-06	3.10E-07	6.93E-07	3.02E-06	4.15E-07	9.28E-07
Lelliottia	0.047201768	0.180109217	2.02E-05	8.09E-06	1.81E-05	1.46E-07	1.46E-07	3.27E-07
Erythrobacter	0.047201768	0.180109217	2.30E-06	9.15E-07	2.05E-06	7.08E-06	2.27E-06	5.07E-06
Rubritalea	0.047201768	0.180109217	1.23E-06	8.30E-07	1.86E-06	4.60E-06	1.31E-06	2.94E-06
Methanobrevibacter	0.047201768	0.180109217	0.003844581	0.002018477	0.004513451	0.019087011	0.006506324	0.014548582
Jimgerdemannia	0.047201768	0.180109217	8.03E-05	7.38E-05	0.000165005	0.000322901	4.23E-05	9.46E-05
Herpetosiphon	0.047201768	0.180109217	2.20E-06	1.71E-06	3.83E-06	7.72E-06	8.32E-07	1.86E-06
Batrachochytrium	0.047201768	0.180109217	0.000467698	0.000415996	0.000930196	0.001904327	0.00023623	0.000528226
Pestalotiopsis	0.047201768	0.180109217	1.62E-06	1.52E-06	3.40E-06	7.39E-06	2.67E-06	5.97E-06
Maridesulfovibrio	0.047201768	0.180109217	2.79E-05	1.09E-05	2.44E-05	3.32E-06	7.88E-07	1.76E-06
Hornefia	0.047201768	0.180109217	0.000195997	5.42E-05	0.000121243	5.07E-05	1.08E-05	2.42E-05
Saprospira	0.047201768	0.180109217	9.63E-07	9.63E-07	2.15E-06	4.98E-06	1.40E-06	3.14E-06
Massilicoli	0.047201768	0.180109217	0.000103068	3.02E-05	6.74E-05	2.84E-05	3.63E-06	8.11E-06
Clostridioides	0.047201768	0.180109217	0.000171063	4.57E-05	0.000102229	0.000347168	4.40E-05	9.83E-05
Stenotrophomonas	0.047201768	0.180109217	3.68E-05	9.32E-06	2.08E-05	1.28E-05	2.86E-06	6.39E-06
Candidatus_Glomeribacter	0.047201768	0.180109217	2.40E-07	2.40E-07	5.36E-07	1.51E-05	6.38E-06	1.43E-05
Youngiibacter	0.047201768	0.180109217	3.70E-05	7.90E-06	1.77E-05	1.31E-05	4.63E-06	1.04E-05
Ascobolus	0.047201768	0.180109217	3.48E-05	2.13E-05	4.77E-05	0.000102224	1.08E-05	2.41E-05
Blastomyces	0.047201768	0.180109217	5.53E-06	5.28E-06	1.18E-05	2.61E-05	4.53E-06	1.01E-05
Thioclava	0.047201768	0.180109217	6.29E-05	2.08E-05	4.65E-05	9.43E-06	3.50E-06	7.82E-06
Lobosporangium	0.047201768	0.180109217	0.000117958	0.000105084	0.000234976	0.000459482	5.83E-05	0.000130387
Diversispora	0.047201768	0.180109217	0.000217144	0.000198357	0.000443541	0.000841258	0.000113005	0.000252687
Viridibacillus	0.047201768	0.180109217	1.54E-06	1.39E-06	3.10E-06	5.48E-06	2.01E-06	4.49E-06
Anaposvirus	0.047201768	0.180109217	9.06E-06	4.62E-06	1.03E-05	1.47E-07	1.47E-07	3.28E-07
Fredinandcohnia	0.047201768	0.180109217	9.85E-06	2.85E-06	6.38E-06	2.55E-05	7.49E-06	1.67E-05
Anaeromusa	0.047201768	0.180109217	3.71E-05	1.85E-05	4.13E-05	6.53E-06	3.26E-06	7.29E-06
Suttonella	0.047201768	0.180109217	0.000132338	0.000129747	0.000290124	4.45E-07	2.76E-07	6.18E-07
Catovirus	0.047201768	0.180109217	5.21E-05	4.75E-05	0.00010623	0.000209186	2.99E-05	6.68E-05
Yamadazyma	0.047201768	0.180109217	2.16E-05	1.96E-05	4.38E-05	9.76E-05	1.24E-05	2.78E-05
Methanosphaera	0.047201768	0.180109217	0.000154606	5.45E-05	0.00012178	0.000614716	0.000184199	0.000411882
Caenibacillus	0.047201768	0.180109217	1.34E-06	5.72E-07	1.28E-06	4.84E-06	1.65E-06	3.69E-06
Hebeloma	0.047201768	0.180109217	3.10E-06	2.61E-06	5.83E-06	9.39E-06	2.41E-06	5.39E-06
Pedobacter	0.047201768	0.180109217	0.000213045	3.46E-05	7.73E-05	0.000309488	1.08E-05	2.42E-05
Orbus	0.047201768	0.180109217	2.57E-07	2.57E-07	5.74E-07	4.06E-06	1.78E-06	3.97E-06
Peptococcus	0.047201768	0.180109217	1.19E-05	3.42E-06	7.65E-06	3.61E-06	1.74E-06	3.88E-06
Parastagonospora	0.047201768	0.180109217	1.80E-06	1.80E-06	4.02E-06	7.09E-06	1.68E-06	3.75E-06
Gaunavirus	0.047201768	0.180109217	5.78E-07	5.78E-07	1.29E-06	2.12E-06	5.81E-07	1.30E-06
Salinibacter	0.047201768	0.180109217	1.30E-07	1.30E-07	2.90E-07	1.57E-06	5.89E-07	1.32E-06
Gemella	0.047201768	0.180109217	1.64E-05	5.70E-06	1.27E-05	3.69E-05	6.24E-06	1.40E-05
Tannerella	0.047201768	0.180109217	0.000787929	0.000107222	0.000239756	0.001248086	0.000148307	0.000331624
Cnuella	0.047201768	0.180109217	1.20E-07	1.20E-07	2.68E-07	3.46E-06	1.85E-06	4.14E-06
Helcococcus	0.047201768	0.180109217	1.93E-05	3.98E-06	8.90E-06	3.96E-05	5.44E-06	1.22E-05
Pyramidobacter	0.047201768	0.180109217	0.000140111	3.06E-05	6.83E-05	6.17E-05	1.66E-05	3.70E-05
Salsuginibacillus	0.047201768	0.180109217	2.80E-07	2.80E-07	6.25E-07	1.20E-06	2.45E-07	5.48E-07
Rikenella	0.047201768	0.180109217	1.70E-05	3.62E-06	8.09E-06	3.87E-05	8.89E-06	1.99E-05
Pseudoramibacter	0.047201768	0.180109217	0.000282349	0.000116295	0.000260044	5.36E-05	1.23E-05	2.75E-05
Protomyces	0.047201768	0.180109217	1.96E-05	1.77E-05	3.95E-05	7.39E-05	8.51E-06	1.90E-05
Methylobacterium	0.047201768	0.180109217	9.46E-05	6.44E-05	0.000143995	1.10E-05	2.71E-06	6.06E-06
Iodobacter	0.047201768	0.180109217	9.57E-06	4.24E-06	9.47E-06	1.46E-07	1.46E-07	3.27E-07
Erysiphe	0.047201768	0.180109217	7.99E-06	6.71E-06	1.50E-05	3.65E-05	8.43E-06	1.88E-05
Endozoicomonas	0.047201768	0.180109217	4.75E-05	3.03E-05	6.77E-05	0.00016042	2.30E-05	5.13E-05
Pelosinus	0.047201768	0.180109217	0.000137789	6.26E-05	0.000139906	3.14E-05	2.09E-05	4.68E-05
Desulfallas	0.047201768	0.180109217	7.53E-06	4.49E-06	1.00E-05	2.44E-05	5.09E-06	1.14E-05
Tepidanaerobacter	0.047201768	0.180109217	2.49E-05	7.53E-06	1.68E-05	1.31E-05	3.69E-06	8.24E-06
Pseudidiomarina	0.047201768	0.180109217	8.83E-05	3.41E-05	7.62E-05	6.62E-06	1.51E-06	3.39E-06
Jeotgalibacillus	0.047201768	0.180109217	3.78E-06	1.42E-06	3.18E-06	1.01E-05	2.00E-06	4.48E-06
Panaeolus	0.047201768	0.180109217	3.92E-06	3.92E-06	8.76E-06	1.88E-05	3.21E-06	7.18E-06
Paramicrosporidium	0.047201768	0.180109217	6.12E-05	5.62E-05	0.000125754	0.000251623	3.87E-05	8.65E-05
Periconia	0.047201768	0.180109217	1.91E-06	1.62E-06	3.61E-06	9.49E-06	1.63E-06	3.65E-06
Megamonas	0.047201768	0.180109217	0.000549318	0.000165941	0.000371055	0.000185377	7.92E-05	0.000177082
Methanoplanus	0.047201768	0.180109217	2.00E-07	2.00E-07	4.47E-07	3.62E-06	1.25E-06	2.80E-06
Testicularia	0.047201768	0.180109217	5.00E-06	4.45E-06	9.96E-06	1.68E-05	3.83E-06	8.56E-06
Cutibacterium	0.047201768	0.180109217	2.57E-07	2.57E-07	5.74E-07	3.15E-06	1.10E-06	2.46E-06
Marinicella	0.047201768	0.180109217	5.05E-07	3.74E-07	8.36E-07	3.98E-06	1.64E-06	3.67E-06
