# Supplementary material for: Environmental Driving of Adaptation Mechanism on Rumen Microorganisms of Sheep Based on Metagenomics and Metabolomics Data Analysis
Source: Int J Mol Sci. 2024 Oct 11;25(20):10957. doi: 10.3390/ijms252010957 (PMC11508146; doi:10.3390/ijms252010957)
Supplement: Supplementary file 1 [file ijms-25-10957-s001.zip › Table S12 Metabolite quantity statistics.xls]

#ID	name	HTS1	HTS2	HTS3	HTS4	HTS5	THS1	THS2	THS3	THS4	THS5
neg_10010	Lucidenic acid M	82435.08909	86948.56275	73315.81932	99274.15736	69812.16445	51919.45197	82518.78235	70492.45931	61569.06947	48725.16654
neg_10012	Phylloquinone	5.388226166	19.70797023	60.08821135	21.59728286	10.78706221	375.501029	117.6962189	256.1700227	264.1190624	194.663916
neg_10013	N-Carbamyl-L-glutamate	67.5473237	145.251193	247.0516262	347.4926238	501.5661518	11.57328083	323.6563014	222.7921605	21.85876384	30.40508924
neg_10020	3-Pentadecenal	629.8846036	580.8443681	582.125534	512.2313615	669.7803424	1443.274223	3218.317651	755.5748256	765.4602056	1060.823088
neg_10031	Caribbean ciguatoxin 1	1204.29622	3457.440938	3147.703839	983.9695615	784.410423	542.7872462	640.3595856	781.2375163	892.8258189	1349.95709
neg_10036	Notoginsenoside R10	1644.209854	4993.915171	4503.613472	1301.422872	1799.929593	339.6707681	101.1623989	663.5096147	794.6984989	1478.50042
neg_10038	6'''-Deamino-6'''-oxoneomycin C	80.13236727	820.661066	1647.578362	162.02973	308.7268366	4.86E-10	4.86E-10	4.86E-10	4.86E-10	4.86E-10
neg_10039	6'''-Deamino-6'''-hydroxyneomycin C	9236.900943	27701.36901	27920.06776	7521.117504	9582.23376	0.015512304	700.5777107	0.024053446	18.39781939	27.77905389
neg_10042	N-Geranyl-N'-(2-adamantyl)ethane-1,2-diamine	1887.031344	1382.188219	1317.779686	1919.423675	1722.658794	1706.1592	3120.471077	4023.757042	2248.134772	3665.325253
neg_10046	DG(15:0/5-iso PGF2VI/0:0)	55234.64526	69280.67087	133842.4762	44991.15103	52436.01589	67780.99935	58082.88398	68069.19397	69624.16269	93433.21132
neg_10052	Henatinib	274.0427821	96.92718482	165.2606127	144.3268186	65.33865554	2622.977706	843.83121	1082.840123	668.540922	2290.378458
neg_10054	9-Hexadecenoylcholine	4.86E-10	4.86E-10	4.86E-10	4.86E-10	4.86E-10	67.94070916	4.86E-10	13.43144719	19.3347091	13.32777259
neg_10071	9-Hydroxy-12-oxo-15(Z)-octadecenoic acid	55022.80824	55127.52595	58825.17029	49980.33943	119701.9548	34730.70362	67204.07266	28488.45099	79592.56354	31820.65947
neg_10083	L-Serine	81.91047774	150.444309	159.8884167	315.4114058	200.1135316	15.19441471	1.571962409	38.60877603	15.64528662	63.98897896
neg_10084	N-Acetyl-DL-serine	188.1328295	358.7223859	379.3375411	693.4146467	464.4609223	107.9714937	33.90152223	97.09626681	68.08848299	114.5363258
neg_10085	N-(1,3-Dihydroxyoctadec-4-en-2-yl)acetamide	4287.524069	8426.442439	9526.513088	19607.58915	12788.22726	972.2978656	372.0261184	497.5044059	610.8454655	781.4975833
neg_10087	20-Oxo-5-O-beta-mycaminosyltylactone	6928.884059	7396.89947	8438.036925	5962.979518	8367.33585	4135.178928	3755.919212	893.1578167	463.2624044	1334.34927
neg_10089	2-Tetradecanone	1951.244219	1927.233548	1360.322129	1159.339981	1999.773265	2705.864857	2893.803807	4864.556253	7044.598253	6932.708379
neg_101	Avapritinib	746.390434	862.045358	1004.657329	483.7256168	303.104288	246.5254551	168.0456103	200.5631602	7.598539748	8.07357171
neg_10110	(5Z)-7-[(1R,2R,5S)-5-Hydroxy-2-[(1E,3S,5Z)-3-hydroxyocta-1,5-dien-1-yl]-3-oxocyclopentyl]hept-5-enoylcarnitine	1614.255067	3138.327295	2802.082575	1625.593745	1803.689863	435.6251302	681.4470057	874.3641148	841.0611653	1642.581003
neg_10120	D-Glucosamine	12.52264815	39.04721247	88.96112202	61.6598701	78.70683183	4.175731918	23.1900677	4.86E-10	1.161527519	9.195314194
neg_10121	Stearic acid	3784.136089	5044.075891	9969.892827	8428.350046	12021.30018	2155.762821	3616.289634	2151.039923	1569.544717	2596.152246
neg_10123	Doxercalciferol	1311.642829	1238.400271	1878.026104	1129.448513	1593.996656	3910.507914	1056.213413	5554.886087	3550.959228	8870.731084
neg_10125	LysoPC(15:0/0:0)	22653.78267	29372.94139	60594.75654	49506.54289	72261.61634	10447.76387	21926.63614	6026.450277	6032.475883	8532.848014
neg_10128	Physalin B	632.552087	359.3214923	638.3212613	383.8402188	504.5144189	1358.306202	1554.172743	1095.730449	2829.451748	3587.638795
neg_10141	12,15-Epoxy-13,14-dimethyleicosa-10,12,14-trienoic acid	782.2916691	482.2491351	590.2975526	328.1156808	354.5788579	1307.116194	827.05083	1774.468674	1851.546255	6662.754817
neg_10142	Tylactone	46.37384078	80.47462647	56.13166194	91.14342217	20.43682414	70.51992216	98.83037729	298.3174027	300.6456991	906.8545983
neg_10145	1,8-Naphthyridine, 2-fluoro-	1268.619208	387.6753367	497.028515	198.2818216	189.7832312	189.9845226	249.8662239	176.5266603	191.5085263	210.4489335
neg_10152	cis-9,10-Epoxystearic acid	38990.89204	32237.97452	45351.20486	38781.42668	66339.95419	598980.7301	348761.4092	735697.2543	669028.7079	981454.2037
neg_10192	Ergotamine	36.57351214	104.9825219	100.4427371	24.55423097	26.38605111	341.3148386	256.4456105	265.259562	961.9964656	1421.456563
neg_10194	DG(15:0/PGF1alpha/0:0)	99907.21711	91756.27338	164860.614	107965.7359	33565.64808	34750.28447	112030.4953	31190.25774	58465.03167	144943.8308
neg_10200	15-methyl palmitic acid	538.0497884	578.4896689	745.8068327	846.5575378	1125.877041	179.7866704	40.17483352	20.62961836	34.32393957	103.9217887
neg_10202	Prostaglandin F1a	492.1654359	453.3238291	403.9564478	551.476749	405.3170081	792.653497	694.0708163	1139.008196	487.3001613	681.9075118
neg_10204	(Z)-7-[(1R,3S,4S,5R)-3-[(E,3R)-3-Hydroxyoct-1-enyl]-6-thiabicyclo[3.1.1]heptan-4-yl]hept-5-enoic acid	430.9846003	192.9075632	154.3590045	59.47987278	290.7584608	5274.402949	190.2637308	216.9851811	58.06240237	885.2292886
neg_10208	DG(16:0/18:2(9Z,12Z)/0:0)	11219.35802	10296.97719	13459.48786	13656.48058	14840.99858	21341.9241	13353.24991	26414.0628	26687.61129	39409.11225
neg_10209	PE(22:5(7Z,10Z,13Z,16Z,19Z)/24:0)	251.2770838	21.12954925	20.10439407	10.43762579	9.707044103	47.56697217	8.998284452	51.90967221	24.06799837	100.0723953
neg_10215	1-(2-Methoxyethoxy)hexadecane	171.2076116	302.8780832	253.844618	284.8231943	167.5391237	2.623778513	0.318042661	0.504750196	2.984342906	3.690016548
neg_10217	Tabersonine	181.5202745	267.2700846	166.4336614	59.8892989	160.4552683	381.7438171	257.2936558	150.0709501	174.8103636	208.2352627
neg_10221	N-Nervonoyl Asparagine	5079.168984	5083.94912	3094.013066	6137.500667	3026.303102	662.4884865	1801.676276	692.5042314	1135.554009	1474.135824
neg_10229	Lithocholic acid	8.28618966	92.70197095	377.7090363	82.4848382	74.5633082	16.47109995	8.671876583	8.426429121	32.48768559	101.8059145
neg_10230	Anhydrorhodovibrin	436.1940138	738.6870401	356.7268825	309.1816433	443.2932415	394.8316222	490.2527043	485.0232356	334.385353	409.9974954
neg_10235	MEDICA 16	3537.895922	3486.382902	3374.089062	2393.094892	2725.529252	2977.384348	2711.610496	5348.591438	4484.040793	7098.083618
neg_10237	3-Dehydro-2-deoxyecdysone	23282.8781	7464.081768	12029.20934	5238.324261	6707.662231	2183.964813	2638.707989	1915.101232	1922.205427	2234.213152
neg_10248	Narbomycin	4747.224887	7181.718444	12168.77521	7127.10627	6750.869809	2298.231604	3699.237645	1546.651879	1141.765113	2077.151779
neg_10249	beta-Caryophyllene alcohol acetate	5731.570941	6081.215046	9763.684135	7915.674703	8860.939052	1883.069724	1439.682072	1290.450522	1213.839674	2072.626173
neg_10252	PE(22:6(5Z,8E,10Z,13Z,15E,19Z)-2OH(7S, 17S)/DiMe(13,5))	1118.684885	1320.187065	989.7873817	1053.961655	811.1437894	736.1164054	1243.126786	1388.975112	1034.414845	1825.313764
neg_10258	Tricosanoylglycine	6.606627547	4.987033174	9.55861913	32.64070208	13.7080508	67.80986002	21.90086702	86.00643484	102.6185349	298.0249594
neg_10260	1,25-Dihydroxy-16-ene-vitamin D3	972.2923585	940.9296157	1138.048581	961.9420778	1766.655166	3714.513017	1890.630375	3866.285266	4997.459054	3879.823421
neg_10262	DG(12:0/18:2(9Z,11E)+=O(13)/0:0)	3276.793949	2928.290624	3693.492016	5194.275311	3286.568218	4597.739352	4021.213511	3337.922845	3717.978444	5623.249056
neg_10281	Dynorphin A (6-8)	439.3993743	430.3873697	714.9340971	359.3949403	356.8018872	558.3723417	306.4700757	502.6551509	1414.398366	1549.001498
neg_10282	Cholyltryptophan	17132.63559	10743.02081	23250.97578	8776.626354	37222.3598	19612.65224	5228.127658	2560.52929	2418.837483	6538.783142
neg_10284	Procarbazine	174.2428537	166.536129	142.4227319	181.910405	151.1008553	145.0585623	259.5368821	165.6640524	151.5557451	153.9564964
neg_10285	(5Z,7E,9E,14Z,17Z)-Icosapentaenoate	10007.26882	9907.185528	8951.799964	12571.17263	10797.06651	5378.738412	25795.06895	10134.81424	9607.904612	10763.61633
neg_10287	2-Undecyl-4(1H)-quinolinone N-oxide	199.3022798	275.615511	286.1145728	196.690024	172.7973621	1223.017312	593.9213809	655.337706	789.2536997	670.647658
neg_10288	11b,21-Dihydroxy-5b-pregnane-3,20-dione	1059.339896	1009.301805	960.7177714	1375.184115	1201.334921	1010.407048	2605.850165	2396.904737	1466.343346	2487.649327
neg_10291	DG(20:3(6,8,11)-OH(5)/16:0/0:0)	2415.449498	2141.52809	103.2238529	833.8280583	726.2979439	520.2277456	2399.387194	100.8968313	93.43000326	153.8738015
neg_10296	Phytosphingosine	279.9581875	303.5956966	312.2947246	274.519863	331.047068	427.8520513	276.8334487	364.4573786	646.977846	671.1317065
neg_10297	Desmosterol	1625.365753	598.7376737	1192.314609	541.0539662	1144.549259	398.0611742	3632.74569	437.3681006	464.0785174	3683.08267
neg_10302	2-Decenal	24.59424779	29.88366827	209.2338579	291.0516814	326.4754704	4.86E-10	4.86E-10	4.86E-10	0.118742024	19.53582448
neg_1031	Propaneperoxoic acid, 2-hydroxy-	98.29775131	132.3256542	237.10007	164.3114308	189.0673454	78.71683719	130.9377155	123.1398033	143.9078346	70.67503714
neg_10310	N-Palmitoyl Threonine	3101.769394	2444.108386	1989.863707	1953.595005	3007.253128	942.6827683	764.7619296	1817.68191	1157.17953	1356.207934
neg_10311	Ergocalciferol	17442.36585	13584.34073	15739.04263	13747.80024	8590.869241	741.8632761	971.2591809	1437.943177	1243.044694	2321.388043
neg_10315	Cortolone-3-glucuronide	510.1864169	483.2940306	539.991118	586.8679798	383.4945674	185.8139608	236.2990325	415.6335486	211.2567865	369.3144352
neg_10316	Sorbitan stearate	2157.936161	1552.691684	318.114005	244.0985388	53.73921789	1.455017471	187.0009142	4.280807381	8.33365185	7.928890272
neg_10317	TG(15:0/18:3(6Z,9Z,12Z)/22:6(4Z,7Z,10Z,13Z,16Z,19Z))	42.82974717	67.16938713	1267.536006	10.23965711	147.1224272	0.000669867	10.49217417	25.09892323	40.8922668	61.64589043
neg_10318	TG(14:1(9Z)/22:6(4Z,7Z,10Z,13Z,16Z,19Z)/22:5(4Z,7Z,10Z,13Z,16Z))	138.4268314	220.0292371	769.5464459	1078.78975	119.1971424	134.4391196	58.73241933	46.60232508	37.43653686	85.91358624
neg_10330	PG(16:0/0:0)[U]	91539.42519	81197.1956	123096.7552	87055.94708	71972.01808	20469.89549	41688.37894	72064.6144	30280.36207	46309.7259
neg_10345	Tetracosapentaenoic acid (24:5n-3)	232.8285726	229.124661	299.9021384	190.4959747	154.2177228	1116.775038	455.7473056	1189.721835	1123.161891	4439.007134
neg_10346	6-Oxocampestanol	3345.754656	3778.325616	4653.090184	4022.776018	2466.342776	4414.924264	2961.527481	5103.137267	4789.034839	8544.413905
neg_10354	(3beta,17alpha,23R)-17,23-Epoxy-3,29-dihydroxy-27-norlanost-8-ene-15,24-dione	807.0375899	741.8605491	1658.144287	1147.666992	561.743669	2353.193844	1157.462999	2727.243813	3459.048776	2434.451149
neg_10357	12b-Hydroxy-5b-cholanoic acid	424.7400498	421.3038079	474.8131389	379.7301399	421.728487	475.3656603	496.5507154	521.0105901	471.6185329	586.016457
neg_1036	2,3-Dihydro-1H-pyrrole-2-carboxylic acid	265.1162972	214.3343856	232.5698089	101.19024	32.41981232	109.3737242	149.0362533	124.4558697	46.2302558	59.94885705
neg_10361	DG(18:0/18:3(10,12,15)-OH(9)/0:0)	6266.49294	5825.836987	190.1653731	1750.334412	1483.078454	1149.409189	6119.329759	158.4565168	138.4220329	246.4586553
neg_10366	4alpha-hydroxymethyl-stigmasta-7,24(241)-dien-3beta-ol	3691.882023	3994.803579	36440.38081	3274.520972	10721.61026	857.9527108	789.1364438	1067.748944	1049.109891	1587.120745
neg_10384	5-Dodecyldihydro-2(3H)-furanone	295.5696312	223.7404571	226.333443	171.5455654	316.6853177	560.7251797	702.7002559	1052.225546	1297.247183	1509.335716
neg_10390	(10S)-Juvenile hormone III diol	342.175689	181.7343151	105.9153645	62.81193052	322.6042708	655.797986	1062.577603	1311.055429	1333.058091	908.7146991
neg_10392	6',7'-Dihydroxybergamottin	93.87196915	69.51742943	20.07016669	12.26626337	69.85173855	144.0896771	238.5643044	341.5344816	399.79156	399.7256303
neg_104	Gentamicin A sulfate	176.1595001	309.4720686	450.2488654	256.047867	89.6026138	2.548338291	2.762390134	70.52189856	4.86E-10	4.86E-10
neg_10407	23S,25,26-Trihydroxyvitamin D3	2564.188956	2358.547266	1783.850805	2369.319758	1221.955624	468.6553679	793.0058918	777.4815676	631.546393	885.4138158
neg_1043	O-Phospho-L-serine	50.13916834	54.08676197	68.99966912	37.04878899	39.70939091	87.87035602	128.3386565	84.19322005	88.10031048	78.67278676
neg_10430	Dihydroisophorol	1081.686177	1457.909506	1274.967239	1087.26502	887.7905576	318.2686707	302.9590494	319.6139178	537.9063662	752.1252984
neg_10433	Methyl 4,7,10,13,16-docosapentaenoate	120828.7883	220320.6408	170138.2967	178102.5388	88885.68632	33749.74946	15376.62367	21745.98223	22020.99272	27596.19162
neg_10439	Germanicol cinnamate	2555.348781	2182.556552	1728.539929	2366.800475	2166.030951	444.5739711	156.5299538	63.06496641	243.6545067	416.1931574
neg_1044	(1R,4R,5S,6R)-4-Amino-2-oxabicyclo[3.1.0]hexane-4,6-dicarboxylic acid	617.2348313	716.4937021	950.8940667	975.8096939	755.9560432	839.0112537	856.8934649	665.5939718	641.8861992	715.2628728
neg_10452	Neopterin	899.0896467	1468.933855	835.3148358	1401.047261	572.9535787	4.86E-10	4.86E-10	4.86E-10	4.86E-10	4.86E-10
neg_10457	Gossypol	5338.797527	4356.050217	7756.988774	7175.110674	6179.226672	9058.815385	13890.00398	7966.833636	19271.85443	23301.81025
neg_10467	(Z)-4-Hepten-1-ol	637.2235379	711.0473515	571.8857111	662.9591437	650.6098233	426.5869487	986.7955316	497.3188924	461.3625531	531.9514765
neg_10474	Nymphayol	292.3981785	68.330923	200.5487989	35.55909643	248.8758075	23.79251985	31.42647877	9.448874387	67.89206697	42.07053452
neg_10479	4alpha-Methyl-5alpha-ergosta-8,14,24(28)-trien-3beta-ol	1054.813505	404.8883106	761.9470726	195.4478369	340.522044	1620.094562	8503.44691	109.1117191	203.1150209	19138.58728
neg_10485	5b-Cholestane-3a,7a,12a,25,26-pentol	3256.583656	2476.177312	2738.984421	2650.178418	2747.787472	10135.31092	5107.607279	9956.892928	13550.48664	9174.713618
neg_10488	LysoPC(17:0/0:0)	33984.53984	51574.72493	105345.1864	60321.93431	56195.47049	18994.08306	18472.58772	9091.098478	7385.029332	8966.598653
neg_10491	Hydroxyspheroidene	25860.60719	27226.7608	31581.84405	27235.19135	26049.93733	65557.24276	42023.21509	72931.50615	80176.65294	102713.2379
neg_10497	PS(14:0/20:1(11Z))	21898.49894	25417.61743	20016.76549	21751.00823	20248.40297	24824.6903	29240.13154	18026.65456	35346.23913	21224.66709
neg_10498	PE(20:0/18:1(12Z)-2OH(9,10))	40017.62109	57174.69953	64745.07367	106593.0194	88486.03535	37108.76325	73007.73936	58530.92393	40654.96557	33201.90071
neg_10508	Cer(d18:2(4E,14Z)/PGJ2)	101897.9302	94783.11049	43411.76896	66791.68323	53150.70344	64816.09463	174156.955	23888.06949	38321.93201	25105.84247
neg_1051	L-Sorbose	1395.944878	1100.373267	784.7099902	938.5980683	947.6994164	995.8592776	1485.360795	755.3809784	418.5099212	488.5211348
neg_10510	PS(20:0/18:1(11Z))	97108.60157	92358.93543	72693.88611	95114.75523	74452.54952	69818.84629	105861.6924	76329.02986	68646.68123	66486.33501
neg_10511	DG(20:0/LTE4/0:0)	27268.01681	28085.25019	30680.76985	37904.26198	33713.5872	24746.68919	50655.34805	26713.24479	25517.70069	26135.26544
neg_10513	Propanoyl phosphate	7701.717936	5441.20566	11946.96094	3916.803645	15339.51402	3929.483562	8180.958665	4236.222563	3087.39558	4533.58233
neg_10538	1-Palmitoyl Lysophosphatidic Acid	17203.09118	11235.40036	28258.94888	9407.334365	53012.19862	16619.18203	24092.20416	12113.16101	9424.600788	9772.494593
neg_1054	Aminofurantoin	642.9745101	999.667796	1314.725733	982.6819251	1015.942032	335.0751808	884.8895349	388.6885769	504.7596347	453.1043323
neg_10554	(-)-3-Cyanomethyl-3-hydroxy-1H-indol-2(3H)-one	65.48652171	68.93960977	56.74722836	64.33353971	73.50122398	50.0244129	88.59471571	53.09474545	42.5563979	26.83841967
neg_10555	Paullinic acid	160.941864	92.2827232	40.06241374	15.10462049	9.269037952	26.88981341	7.878612795	4.86E-10	4.86E-10	0.000837764
neg_1057	4,5-seco-dopa	219.1872613	239.3273305	248.6499174	188.3003568	128.3398975	362.6298399	0.529949944	84.89637607	14.24513252	11.02483654
neg_10574	Ascorbyl stearate	193.1892896	242.42573	123.2219928	332.3306772	197.1890024	332.3032845	331.0567065	313.7442171	365.8735543	397.2182715
neg_10581	N-Oleoyl GABA	2264.455403	1361.966694	1524.38547	672.5755837	1322.907461	1117.545838	637.1202415	604.2947593	565.7316168	1059.862559
neg_10583	N-Acetylpuromycin	327.5325892	121.8745746	147.1781428	23.31777646	147.2549499	312.7209302	78.61945421	189.7582732	201.4602478	560.5378024
neg_10584	alpha-AMINO-3-HYDROXY-5-METHYL-4-ISOXAZOLEPROPIONIC ACID	150.484614	161.2589164	223.659666	154.0141389	456.8498951	36.60353872	29.38267673	4.86E-10	5.505344777	12.86698395
neg_10588	Allotetrahydrodeoxycorticosterone	703.0483564	646.3781591	691.6949547	992.0558106	818.6064093	523.0038288	1084.097443	576.9995012	533.1295606	473.4144634
neg_10589	N-Palmitoyl Valine	161.173529	111.9059468	137.8154099	101.9957192	173.3017794	630.0066821	280.6047526	540.2996302	579.1863722	602.2427271
neg_10599	Fungichromin	8156.388237	7234.760427	7383.683876	8381.723162	3945.393514	49918.24651	12923.07577	3820.839287	5000.669416	5871.980025
neg_10601	PG(a-25:0/PGE1)	4179.620855	4680.585042	4056.592677	4456.500496	4226.927251	7870.485913	4353.168627	4458.927532	3505.280528	4106.403963
neg_10602	Retinol	371.8352413	331.9113419	405.8437263	329.8486359	332.3988198	177.6017203	205.1265718	224.9230943	235.0054208	289.4389924
neg_10603	beta-Phellandrene	19.31797709	35.04867874	17.66239583	7.829825995	10.98455303	1.153501514	14.05744641	7.142824868	10.33614148	33.63097647
neg_10607	Ptelatoside A	413.4206163	351.103852	484.2185402	630.5067878	102.7429514	4874.566715	964.5313261	103.7408921	197.7935039	312.8894328
neg_10608	Benzyl gentiobioside	166.5049927	154.3520542	226.5184266	326.9030715	70.39138505	2105.633392	479.3225114	46.31059222	88.40639303	94.52296163
neg_10616	Uridine diphosphate glucuronic acid	14556.15653	12584.20831	11608.23621	14526.1137	12444.38506	10071.53621	17801.78169	11673.08298	9678.408501	7144.111355
neg_10624	N-Lauroyl Tryptophan	6551.805927	5658.921487	7012.486046	4938.319151	4874.795597	5002.24369	5150.097916	3614.153988	3890.740519	3872.096107
neg_10629	heparan sulfate alpha-D-glucosaminide	27297.23015	24297.37541	22638.00095	27429.31745	23311.05238	19203.29153	31622.83669	22264.65571	18565.98847	15218.01513
neg_10639	2-Deoxyecdysone	1061.983901	1076.700651	1190.884948	999.4482103	889.5706795	3238.627489	1170.37219	4025.019248	3770.85502	6139.366082
neg_1064	Arabinosylhypoxanthine	1502.551932	2701.191415	4329.320195	2694.141076	2837.745029	423.2433941	784.6567854	258.4558399	230.9593621	94.4508673
neg_10649	5-Fluorouridine monophosphate	1682.028636	1538.041193	1447.845261	1718.802794	1501.518898	1278.634509	2038.758524	1471.829649	1235.821748	959.5628726
neg_10650	Diamsar chelate	222.2892762	210.4411525	194.5039621	231.6336142	196.508283	378.9796963	292.5651442	251.8637697	290.0681912	329.1340416
neg_10654	IDP	64621.63095	57338.9052	53261.75055	65967.8563	55323.21802	46085.41533	75705.3164	52063.07513	43849.96797	35827.66109
neg_10655	Campesterol	4.86E-10	4.86E-10	4.86E-10	0.201314884	0.008852334	344.2816886	335.8317135	206.1236973	194.3095427	255.7313071
neg_1066	N-Acetyl-L-glutamate 5-phosphate	881.2610197	836.996685	1105.885781	530.7065549	699.7127774	1205.63788	747.2866688	784.0741564	718.8300713	550.1070985
neg_10661	(2S,3S,4S,5R)-6-[2-(3,4-Dihydroxyphenyl)-7-hydroxy-4-oxo-3-sulfooxychromen-5-yl]oxy-3,4,5-trihydroxyoxane-2-carboxylic acid	882.7933048	831.4119283	739.9572423	997.5551046	798.9433748	700.9230186	1165.157946	810.7083571	700.3203791	505.7937348
neg_10678	beta-Carotene	5392.852413	5723.851004	6033.369694	5905.625767	5959.98968	3571.957266	4482.589107	3563.079202	3167.604282	3723.533768
neg_1068	2-Methylguanosine	622.5699845	714.1764671	950.6403755	493.2775223	396.2751433	803.0236084	753.7995419	577.9585274	406.9958049	397.5577395
neg_10689	Emulphor	307.6371047	332.2294638	278.370671	277.1528753	268.8482825	159.2062019	69.78061714	143.5171477	172.1388485	236.9695634
neg_10712	dTDP-D-glucuronate	17071.43926	14660.89252	13516.16735	17084.50669	14389.91733	11979.59435	20894.04705	13776.06965	11451.56203	8754.792336
neg_10714	D-glycero-beta-D-manno-Heptose 1,7-bisphosphate	25373.73905	22395.73935	20857.23903	25552.66771	21594.94566	17808.37462	29316.66135	20855.62383	17295.89499	14171.39869
neg_10728	L-Ascorbate 6-phosphate	3084.497279	2740.782725	2500.376671	3085.920662	2577.574142	1976.569105	3624.284345	2409.191756	1997.381056	1444.577733
neg_10731	18-Hydroperoxyoctadeca-2,4-dienoic acid	752.2952377	583.1097862	577.5033722	587.2465021	483.4626272	1397.38988	822.7859661	528.3297385	672.8947952	487.4950863
neg_10764	Myricatin	41237.78465	36855.59771	34279.1358	41224.30333	35395.98326	30015.62473	47993.58061	34436.8402	29198.45171	24084.51444
neg_10778	Taxa-4(20),11(12)-dien-5alpha,13alpha-diol	602.3505583	494.7304479	617.2928685	362.3289137	454.9439776	350.3931661	561.393065	246.308894	197.5864313	249.6157376
neg_1078	3.alpha.-Mannobiose	3156.012664	5037.748046	7460.50612	4406.236776	4994.505568	824.5099274	1406.125592	436.8331412	206.8490803	80.21175812
neg_10794	Flavogallol	39750.21166	34972.98722	32891.91277	40459.91136	33813.78888	28115.66919	46207.01006	32085.99507	26712.93793	21768.385
neg_10803	(3R,4S,5S,6S)-6-[4-Chloro-2-(furan-2-ylmethylamino)-5-sulfamoylbenzoyl]oxy-3,4,5-trihydroxyoxane-2-carboxylic acid	2511.970851	2197.000195	1973.548643	2472.629975	2161.944432	1674.601199	3069.799034	1967.91669	1614.178923	1265.869307
neg_10819	Hexadecanal	13158.86241	14039.68801	12945.45379	5065.711379	11944.83322	8842.293199	8718.99056	8539.589176	11276.08989	14612.52102
neg_10820	Palmitic Acid ethyl ester	2412.417417	2996.423652	3548.4762	3415.799138	3408.28244	951.3197575	975.5392881	1205.611593	982.5865132	1026.703509
neg_10825	6-Benzyl-1-(benzyloxymethyl)-5-iodouracil	1932.354097	1721.190121	1604.553334	1854.932804	1643.199972	1384.447392	2327.462302	1543.271573	1299.520277	984.3444926
neg_10828	Guanosine tetraphosphate adenosine	33283.26712	29520.64431	27750.71067	33665.78003	28260.99491	23399.37665	38721.45428	26661.31847	22368.44034	18197.27332
neg_10830	Castacrenin E	41131.85345	36904.52767	34453.28498	41626.24321	35783.89749	30379.72543	48632.5889	34310.35374	28702.00584	24071.4349
neg_10836	Oleyl alcohol	1403.544077	1885.665303	1567.930556	1688.214288	1237.158292	487.5166503	225.9354691	214.6619191	381.0968178	478.3921225
neg_10841	Camelledionol	82106.77012	113828.0658	114545.3915	77972.92248	68374.12788	2959.903881	3565.517902	4241.443008	4072.932123	6159.209985
neg_10845	L-Oleandrosyl-oleandolide	652.5748353	1004.603821	877.7518091	676.7451007	689.9297575	9.998760903	0.078343192	53.48170567	61.65692277	113.5440661
neg_10868	PE(22:1(13Z)/PGE2)	25052.8052	23039.68599	21846.73388	24229.08801	22937.27997	18617.39648	26643.6427	19839.90722	16864.03845	16836.21196
neg_10877	PC(PGE2/18:2(9Z,12Z))	8980.703354	9160.038979	8526.300848	10258.08203	10077.68892	6582.591587	11479.09156	8738.300282	7687.132591	7443.296533
neg_10879	4,6-Heneicosanedione	10186.91024	9614.235712	7847.448257	4173.771137	6072.848016	13214.71359	10588.62254	18571.54132	24721.00308	32864.07191
neg_10885	DG(i-14:0/0:0/20:5(7Z,9Z,11E,13E,17Z)-3OH(5,6,15))	16319.37647	14885.72944	17072.24488	15287.32528	14073.52062	12599.27397	25188.27081	11749.07395	14096.83959	11333.83611
neg_10895	PA(12:0/22:6(5Z,7Z,10Z,13Z,16Z,19Z)-OH(4))	581.0059383	651.6795572	468.3297405	399.5471605	488.4293554	1429.025413	1791.791465	1703.976663	222.1252652	2509.102898
neg_109	7,8-Dihydrovomifoliol 9-[rhamnosyl-(1->6)-glucoside]	717.9577279	1122.945366	2207.572082	955.1513542	352.8309119	154.4820156	107.8245888	197.5592928	3.470219685	1.656561969
neg_10907	Caspofungin	1922.860296	2625.993548	3032.888094	1843.728617	1415.00466	2050.09421	1536.198594	1446.749474	1882.313071	2478.286543
neg_10926	Cycloheptyl	1322.005051	1420.988061	1306.613353	1178.262094	1328.539557	996.7827606	1762.362594	892.9062987	935.8641088	980.8350081
neg_10930	4,6-Icosanedione	129.2701065	230.3829341	157.0347476	180.2446561	99.17946893	4.86E-10	4.86E-10	4.86E-10	4.86E-10	4.86E-10
neg_10936	3,4-Dimethyl-5-pentyl-2-furantridecanoic acid	667.0217671	198.9414998	602.9815736	258.8819299	4912.201748	2140.251914	2056.779895	8070.640384	2756.428728	2370.696194
neg_10938	Olamufloxacin	349.4076085	814.0503787	728.351793	562.2171031	728.3546808	327.8424943	520.5044444	171.1909133	284.6083408	391.9242855
neg_10940	20-Tetracosene-1,18-diol	1257.248739	904.9682211	1223.523393	485.7933052	473.9981126	1581.878949	2425.277406	591.9518655	1438.454306	1923.281662
neg_10945	TG(8:0/8:0/8:0)	11104.44944	9324.825906	12585.92221	7038.853352	5334.686075	6975.110678	7060.730119	12629.36107	15420.13635	17035.26198
neg_10947	Lumequic acid	815.0432356	599.6142508	2462.941735	543.2575615	26.87158473	52.88674917	2153.292883	20.08468196	823.1314287	120.0917885
neg_10949	2-Hexadec-7-enyloctadecanedioic acid	64439.14451	38002.05969	40098.04794	16310.99143	21058.60161	44176.31653	119429.5609	17881.57057	29063.7936	30148.30829
neg_10951	Succinylcholine	470.9392546	4.86E-10	208.7375437	4.86E-10	4.86E-10	5.137908774	2489.022228	0.29870833	250.1369595	234.1037627
neg_10952	DG(18:1(12Z)-2OH(9,10)/13:0/0:0)	38211.58669	35877.53488	35371.67682	35516.31183	32317.93671	35609.69095	31530.15519	33942.60694	35922.48615	51111.14821
neg_10953	Robustocin	9202.150717	11095.80344	10287.71377	9183.839657	9944.532779	19010.08736	10702.07318	23109.2888	26211.88137	35962.3493
neg_10966	6-Amino-N-[6-keto-6-(6-ketohexylamino)hexyl]hexanamide	798.4405067	1283.988449	718.0159588	740.8023588	697.8066683	805.5821737	1157.453446	435.2566944	303.6236733	534.6599033
neg_10969	Cer(d20:1/6 keto-PGF1alpha)	24728.85736	25825.79949	32396.63103	41911.22141	53436.03774	13610.57983	65030.56598	46671.53181	41434.47524	35617.10687
neg_10972	DG(20:0/22:6(5Z,7Z,10Z,13Z,16Z,19Z)-OH(4)/0:0)	60854.53946	52992.89798	40780.13637	42381.91572	38406.92548	56457.85751	53206.3951	34952.35558	32306.58501	31277.23504
neg_10974	PS(18:0/18:1(11Z))	330820.6998	283010.5084	251485.0332	319384.8708	266991.7546	265618.4257	360448.1151	267034.002	229389.8975	209575.552
neg_10976	PE(16:1(9Z)/22:5(7Z,10Z,13Z,16Z,19Z))	8955.773738	6808.57787	7961.297712	7949.801777	5685.484874	12325.21988	10334.61831	5870.357212	12766.0229	7218.744645
neg_10978	PS(15:0/22:1(13Z))	17310.34311	19049.92024	12502.14102	14969.4097	14220.81146	12101.51492	25397.2091	16038.81457	16248.20713	11792.11896
neg_10984	PS(18:3(9Z,12Z,15Z)/22:0)	94318.81642	92810.43109	78053.92027	79080.21643	59985.5937	76052.70562	99119.6308	72766.55482	55267.92564	70955.18255
neg_10986	PS(20:0/22:5(4Z,7Z,10Z,13Z,16Z))	14324.76077	15476.0918	12178.48704	13889.34609	12668.13621	8503.042341	15446.00639	9959.256479	8874.714145	10584.87694
neg_11003	Cilostamide	1280.163215	2860.731723	2837.077281	2955.878744	2735.559973	1658.595063	2410.447334	1375.254765	2076.255074	2239.469169
neg_11006	Cathasterone	9952.018664	10489.50138	16492.58177	14096.11016	7442.748687	6966.362085	8304.806531	7538.06344	8648.105344	11073.77023
neg_11012	Panatellin	16290.39633	18629.45487	18898.9463	20695.78009	16271.41375	58277.78318	27323.03949	53567.27113	56442.0105	93155.1251
neg_11015	PG(i-19:0/18:1(12Z)-2OH(9,10))	37672.62582	32841.18428	27053.58666	41123.89053	52928.96711	30138.52367	41062.91868	50963.68941	38126.24323	28658.27635
neg_11023	(2s)-2-[[(2s)-2-Acetamido-5-[[n-(Methylcarbamoyl)carbamimidoyl]amino]pentanoyl]-Methyl-Amino]-3-Phenyl-Propanoic Acid	168.117917	368.9806081	372.0986105	368.7172912	459.6980278	238.4781798	446.8575702	294.2190943	352.2593832	380.7496211
neg_11025	DG(15:0/14:1(9Z)/0:0)	101.3580152	509.9176786	368.296063	1013.315792	501.0241371	49.40817487	509.4997924	134.8405152	88.55286731	142.9177287
neg_11033	Tocols	4136.297662	4104.200217	4476.272671	4656.717837	4235.798935	3828.401979	3903.101512	4220.080342	4618.119484	6124.234272
neg_11034	Isopropyl beta-D-glucoside	139.5173459	195.9337909	88.34718824	135.5074611	92.28189432	4.86E-10	4.86E-10	4.86E-10	4.86E-10	4.86E-10
neg_11036	alpha-Ionol O-[arabinosyl-(1->6)-glucoside]	288.3289057	333.8066877	327.8343648	311.8162233	319.3740434	180.4385897	381.6457466	214.3339586	322.7321105	501.8660302
neg_1104	UDP-N-acetyl-alpha-D-glucosamine	4.86E-10	4.86E-10	4.86E-10	4.86E-10	4.86E-10	42.42781513	387.5047825	21.83792743	7.791903283	4.86E-10
neg_11041	Icotinib	207.3048289	182.4199268	112.0025291	259.6590812	348.4365458	139.7741567	273.9176141	181.0628973	212.630165	211.6801242
neg_11043	Flugestone	2516.607855	2454.174872	2767.39807	1209.307413	7321.906099	3767.705088	4017.04993	1645.36529	3551.540112	3812.29402
neg_11061	20-Hydroxyeicosatrieneoic acid	2597.794549	2172.304491	2595.338807	1682.593644	4032.769303	2640.69178	3039.852025	1884.533434	2399.912156	2308.818282
neg_11062	2-DECENOL	538.6426693	659.0545299	617.570419	514.2922457	641.1018039	298.7806582	242.9231265	224.3837554	313.5188087	371.9487161
neg_11071	Isoline	151.1324568	117.1085096	156.5961754	23.45273422	413.0239241	235.8211711	202.3882517	94.73808502	183.0841843	224.7900075
neg_11072	2-[1-[(2S)-2-[[4-[(E)-N'-Hydroxycarbamimidoyl]benzoyl]amino]propanoyl]piperidin-4-yl]oxyacetic acid	435.9374352	561.542734	563.9470124	516.7453617	303.7137883	7087.575057	1213.115064	214.7204121	903.1380001	740.2819187
neg_11074	Quinaprilat	482.8424036	528.5079337	542.3000372	604.6181181	464.1836185	6077.113101	1190.388649	416.326197	1025.575428	913.7963735
neg_11085	PG(a-25:0/PGF1alpha)	1430.747758	1315.854125	1474.712558	1286.717456	1468.517266	13040.15261	2123.077184	1111.363161	2148.801577	2216.713862
neg_11096	Nervonic acid	1348.293444	1318.197089	312.0093956	1325.99479	2162.074704	1452.918175	759.9438881	2295.218759	5944.226226	835.3377144
neg_11097	Cerebronic acid	6425.714453	6089.932121	2774.692279	5828.389712	8280.041626	4366.809075	3688.236028	6512.477605	16510.19961	3657.883945
neg_11102	Tyrosyl-prolyl-leucyl-glycinamide	160.4091959	38.00443506	32.22659516	0.981377155	1.499955378	500.4787969	1.695966446	0.475951305	45.13964675	283.8154626
neg_11108	Allyl hexenoate	681.8396198	635.4514455	897.4233401	851.6683488	701.2357208	1448.85892	729.7518907	738.69606	922.3049109	1094.638453
neg_11112	Tetradecadienyl-l-carnitine	267.5268527	332.3443363	391.7875955	378.0025127	410.847362	754.8860842	466.700187	744.5490555	980.2272586	1493.281183
neg_11116	Decoquinate	9.049872219	27.95616323	53.01727239	14.5998258	34.28974134	133.6527446	50.41264512	26.2278103	156.5849021	266.7283839
neg_11119	Pentafluorobenzoyl acetate	1165.922858	982.7436596	973.0705424	1270.015842	1024.665477	900.1550643	1538.77622	1044.095091	774.9682673	663.3672197
neg_11125	14-methyl palmitic acid	105.0717748	150.1899217	152.3480895	348.0155087	248.6936669	30.81132465	7.899306202	9.487009011	11.16915725	7.144580886
neg_11129	Erythromycin	9830.09574	10800.54372	10938.73716	12118.76117	9415.646984	9931.398204	15749.5177	7971.528921	8150.887159	9119.236597
neg_11130	PIP(22:2(13Z,16Z)/20:3(6,8,11)-OH(5))	2694.571016	1221.405072	2374.88619	1630.485076	867.6812134	1805.313395	3537.826085	1187.878692	2256.644029	2037.477269
neg_11146	Petasinine	93.50733243	255.5389062	328.5978669	130.4308575	119.5386768	168.623632	4.86E-10	57.69684564	241.8508265	407.3347727
neg_11153	2-Tetradecylcyclobutanone	1504.341156	1590.345845	1427.645557	1225.626914	1563.001116	2368.002668	5227.585179	3947.209032	3018.392641	7092.495105
neg_11154	D-Glucono-1,5-lactone 6-phosphate	126.7420291	111.900404	96.05645391	126.5849928	99.33184929	94.7809395	168.0826771	92.33911259	80.60590532	66.14714055
neg_11157	Dehydroepiandrosterone sulfate	130.3688586	294.1226014	402.8074904	148.9368559	207.5700656	516.1703795	712.5203496	697.0777912	586.7950217	1172.528693
neg_11158	Docosanal	4654.430636	2538.027474	3105.295878	1050.503696	887.7306243	1258.776123	8264.334398	2455.862286	5953.262367	7974.647748
neg_11160	Cumi-101	4.86E-10	4.196602806	9.92156052	4.86E-10	8.437005253	9.436951339	54.10850726	86.15502739	46.86308646	147.6880858
neg_11163	5-Fluorouridine diphosphate	1243.298266	1092.661849	996.9909584	1239.382576	1070.946379	942.6417939	1483.873849	1053.110278	822.2304299	688.2813721
neg_11165	3-Hydroxystigmast-5-en-7-one	1298.911051	1821.098	1616.684978	1384.87048	961.9236701	239.9162173	40.4043996	136.4746324	314.2485798	500.6550011
neg_11169	4-Hydroxy-16,18-tritriacontanedione	8429.076451	8128.222187	3504.64607	6985.664524	5046.790652	4266.046393	6881.877291	4358.942358	4617.499611	4094.303165
neg_11180	6-Thioinosine-5'-monophosphate	492.8238503	463.5467923	423.6536328	534.0698304	462.7638272	397.1162541	644.3821093	443.8528797	344.5933214	282.7691457
neg_11181	Thioridazine 5-Sulfoxide	492.5453738	477.4361904	539.8390175	531.4731343	508.195523	1338.09041	1447.867336	554.7760715	1344.630211	810.2661607
neg_11182	6,8-Octacosanedione	2936.156199	2278.386961	2298.575445	1080.964558	133.7201119	2622.383072	9034.467053	1676.203453	612.3480718	1292.574013
neg_11186	Y-27632 Dihydrochloride	132.2436744	73.35955393	519.4496112	249.8461049	343.5204493	310.0234002	391.4697207	470.0977129	185.8556844	695.3470017
neg_11188	Gossypetin 8-glucuronide 3-sulfate	1638.032542	1449.729024	1258.085457	1705.127196	1431.696108	1324.98265	2047.294305	1341.599425	1125.428561	868.0236648
neg_11193	2-epi-5-epi-Valiolone 7-phosphate	210.2496997	187.8522319	182.2269622	215.8405041	189.090759	174.0134969	271.3901086	187.7206738	160.1419916	145.0685012
neg_11194	5-(3',4',5'-Trihydroxyphenyl)-gamma-valerolactone-3'-O-sulphate	485.2124439	419.1498258	399.5853633	487.5863778	426.3634605	376.0448414	567.676644	407.1141759	339.4647276	290.626013
neg_11197	Estradiol-17beta 3-glucuronide	4.86E-10	4.86E-10	4.86E-10	4.86E-10	4.86E-10	369.0947047	149.2244307	498.9790355	253.2380178	284.8464933
neg_1120	PI(22:6(4Z,7Z,10Z,13Z,16Z,19Z)/PGE2)	4.86E-10	12.84935878	84.23168943	38.52080489	26.87907743	250.5029423	73.50734715	142.3981296	4.86E-10	6.162835366
neg_11200	fructose-6-phosphate pyruvate	2483.409003	2219.183145	2038.91451	2534.855524	2141.816859	1908.783615	3006.762925	2151.159012	1790.58312	1424.092758
neg_11204	Phosphocitrate	2204.343621	1779.070729	1676.437571	2128.323478	1758.469783	1510.587646	2386.097474	1728.176561	1455.974952	1211.298458
neg_11211	1,7-Diphospho-1-epi-valienol	1138.233004	988.2828462	951.0645416	1153.372264	958.6482476	826.3529852	1352.413882	962.8928164	813.2674092	661.4556148
neg_1122	Ethyl glycinate	354.265714	312.2622873	397.3710912	351.9142708	438.1491035	1013.013642	1902.907501	833.8309955	604.4731829	596.7058027
neg_11225	2,2'-Methylenebis(4-ethyl-6-tert-butylphenol)	9988.712028	8961.280097	8768.226404	10662.58211	9516.801362	8691.87347	12535.26251	9254.742851	8356.694168	7012.726958
neg_11226	3alpha,7alpha,12alpha-Trihydroxy-5beta-cholestane	304.620737	284.2538484	478.2793953	188.7696785	248.8278753	135.0246703	4.86E-10	237.4840277	376.1994023	454.795142
neg_11233	N-Stearoyl Proline	1216.408556	1369.752972	1524.336178	1291.11757	1244.61014	1865.774109	1836.32028	1319.83223	1855.842817	2974.769354
neg_11234	1,1,2,2-Tetrahydroperfluoro-1-decanol	2396.465001	2165.454703	2018.550667	2620.677525	2154.185334	1832.960672	2996.58868	2124.995232	1707.629101	1370.716424
neg_11239	DG(14:1n5/0:0/18:2n6)	67683.1989	90193.67981	67986.4771	148838.4446	76308.53027	27334.42997	180506.6522	40169.58393	16702.35213	23381.41603
neg_11247	dIDP	2066.808763	1907.80081	1727.660873	2349.428289	1891.468876	1626.627327	2509.325525	1864.557773	1470.887397	1216.625425
neg_11249	8-Nitro-cGMP	571.3853625	561.1871353	511.7990385	674.7101702	544.5505251	462.4022925	751.5568589	542.1801048	422.9573284	367.0602939
neg_11253	Glyceraldehyde 3-phosphate	292.2527853	247.8135768	248.0075391	300.3432885	263.3070969	214.2122058	340.0404661	269.4167623	233.6787915	195.0562038
neg_11254	5-Iodotubercidin	930.8508874	819.459218	736.5655058	985.3952224	848.5634888	730.8335393	1134.579154	791.6735122	642.518344	590.5201009
neg_11265	beta-D-Fructose 2,6-bisphosphate	271.4101524	238.0564915	214.6175207	297.3597854	229.3156519	204.9765691	344.1648189	245.1891	182.8229115	159.9645465
neg_11266	Vitamin D2	9099.840446	3773.96537	6255.167754	1701.305337	1583.596755	2688.30538	34001.41757	2589.945244	6744.261254	8575.188754
neg_11278	Dronabinol	102.1708118	60.62014627	74.30700169	17.32292042	114.5549519	208.6394826	139.9164946	154.1101119	205.7819787	179.5781401
neg_11279	Chelidonic acid	470.7635045	446.2649604	372.6885261	499.659686	392.2281931	365.0325377	554.6844433	393.4550492	317.4561578	259.1112759
neg_11280	N-Palmitoyl Isoleucine	1247.271972	1387.280395	1484.581524	1328.282569	1175.068141	3373.813309	2128.120357	1435.481818	2164.741079	3949.660092
neg_11281	5,7-Docosanedione	1452.514232	1379.520283	1002.20853	964.7706434	1363.667344	1252.352618	1195.760148	1477.144493	2200.096218	2032.338753
neg_11282	7alpha-Hydroxy-5beta-cholestan-3-one	1343.777822	1654.113559	1747.67518	1417.209425	1043.454718	920.128291	406.1138834	798.062984	1127.466972	1372.829999
neg_11285	3-Benzyl-5-(6-carboxyhexyl)-1-(2-cyclohexyl-2-hydroxyethylamino)hydantoin	50.70575673	59.45636091	77.19350626	68.43497318	57.24398439	1361.644915	101.2369611	106.1321319	216.1255295	1332.185548
neg_11287	25-Hydroxyvitamin D3 3-sulfate ester	5235.764091	6173.097864	6501.328555	6035.583213	4312.584181	2703.2554	1634.202972	3981.891755	3480.417064	5035.734854
neg_11289	Telmisartan	2173.297601	2548.898645	2545.987779	2532.873339	1678.394385	946.3398999	462.3621318	1226.396159	1357.808168	1887.217779
neg_11290	Manumycin A	6.176279939	0.682043919	8.871606655	4.86E-10	4.86E-10	90.57393286	9.173600396	88.00728597	114.5741628	219.5587695
neg_11291	Pheophorbide a	4602.787174	5529.920185	5885.605447	5732.997513	3778.693684	1928.382587	878.9652122	3449.875961	2772.629996	4206.26993
neg_11297	25-Hydroxy-6,19-dihydro-6,19-ethanovitamin D3	4.86E-10	0.149389393	4.86E-10	0.238718765	4.86E-10	1.150140998	113.4843698	2.280445883	3.344081719	6.914871491
neg_1130	Cilofungin	80.53379298	151.0699232	140.354281	32.95255463	69.95067366	685.613348	565.5215163	44.15315452	3.904263297	10.43792753
neg_11300	6-Mercaptopurine ribonucleoside 5'-diphosphate	1714.589093	1603.117139	1362.826688	1758.081175	1498.35248	1278.115386	2005.738246	1435.873032	1139.998097	929.2430926
neg_11301	Methazolamide	1453.487848	1282.491357	1169.711161	1466.271773	1246.112102	1052.110853	1668.239298	1205.207215	1003.087232	782.1607135
neg_11302	Bis(1L-myo-inositol)-3,1'-phosphate 1-phosphate	4223.625145	3589.376006	3291.472889	4257.001354	3572.047682	3150.95872	5123.145061	3741.711825	2988.270484	2404.612964
neg_11303	DG(20:4(5Z,8Z,11Z,13E)+=O(15)/14:0/0:0)	19081.39871	20018.68426	21599.77303	34308.60128	23604.85493	24469.13958	35343.31272	27325.29824	22001.68348	26697.72072
neg_11305	1-Naphthalenesulfonic acid, 3,4-dihydro-3,4-dioxo-	109.0190046	92.31037923	83.97966211	108.2137049	96.59110545	88.43466025	130.5689318	91.57701619	68.83959258	65.59533921
neg_11306	Brevifolincarboxylic acid	156.5092529	152.2822452	132.677768	172.7030658	145.4296479	121.2529629	198.2683026	134.9925114	130.6341911	105.434216
neg_11309	2'-Deoxy-5'-O-thiophosphonouridine	189.1603781	157.4451372	139.3620955	206.9810252	147.6479142	141.5426318	208.4405282	153.3249406	126.305335	94.59069416
neg_11316	S-Methyl-5-thio-D-ribose 1-phosphate	117.5734728	97.40125304	104.7670417	123.6282635	104.7596081	96.40839374	136.2818243	101.3697691	89.29188719	77.08423949
neg_11318	Isorhamnetin 3-sulfate	156.4009804	151.4767008	140.0567388	189.7934251	132.7174493	127.0730322	174.6923771	138.6646807	111.7178599	90.81104967
neg_11323	1-Pentanesulfenothioic acid	70.26946223	53.99342101	81.13859512	39.6135503	72.16949295	34.94180739	76.69860317	43.66471985	33.11032525	39.95215726
neg_11329	Icosenoic acid	40.05412005	73.37644354	27.71357554	5.132981197	62.13373601	161.036358	138.2381791	82.23662388	271.8258737	339.7867208
neg_11336	Mespirenone	4.86E-10	4.86E-10	4.86E-10	4.637225668	4.86E-10	14.52802208	40.75200746	40.92099407	10.59315394	41.67665151
neg_11380	N-Undecylbenzenesulfonic acid	10540.83114	8714.178337	8274.709601	4264.33567	11575.06093	10814.12195	14819.43656	13696.7529	13666.37695	12434.88041
neg_11381	Phytol	14.94207389	22.91781395	30.4492019	5.140664892	29.90052914	48.31972908	45.05688997	31.40823326	52.85790778	46.42102329
neg_11386	10-OPDA	33166.08005	28138.47406	23251.39163	39752.78743	38844.28355	25561.86505	33978.02015	28327.38083	24688.02074	25134.09399
neg_11398	PGF1a	399.560689	740.2668131	619.5523301	193.7856734	647.8190066	516.8653148	965.9495516	622.0868888	611.3881814	408.5211779
neg_11402	4-(Nitrosoamino)-1-(3-pyridinyl)-1-butanone	7.37647079	22.56949752	13.93994526	4.86E-10	35.14026993	21.09717242	54.67867042	13.00327554	17.07845835	4.828025621
neg_11406	MG(20:3(8Z,11Z,14Z)-2OH(5,6)/0:0/0:0)	262.9893456	149.4538323	419.3583898	87.73275024	207.8849538	101.910977	285.9380104	149.9433388	126.9368238	139.4468196
neg_11411	17-beta-Estradiol-3-glucuronide	35.39477359	37.59714047	3.805629331	34.20760541	1.245145294	398.9901674	531.8042169	385.2196329	250.1548216	322.9015989
neg_11412	Kanamycin A	900.4630065	878.2064654	867.0268489	584.9097488	1036.589669	1230.45863	1333.956099	998.239963	1123.844682	1543.206763
neg_11424	Cer(d18:2(4E,14Z)/PGE2)	3738.075629	3901.808702	3734.95011	3439.457059	3648.449885	3412.500938	7579.037113	6253.537755	4639.609378	4603.755371
neg_11426	Propionic acid	35.26161851	25.13638313	29.62409886	2.964149931	21.7559866	4.588270898	435.5032577	12.09241018	1.067093761	10.88240238
neg_11428	SM(d19:0/20:4(6E,8Z,11Z,14Z)+=O(5))	25995.73683	33507.34093	25076.22575	26081.2726	30553.99103	24949.44783	28555.40554	27179.517	26142.043	28559.50027
neg_11429	7-Dehydrodesmosterol	38296.69733	37726.01736	25053.15459	43685.08279	51899.02323	65306.97868	33479.50351	69468.86772	48088.2954	31682.84625
neg_1143	CDP-DG(20:2(11Z,14Z)/TXB2)	32.57978242	157.8921962	203.94264	4.86E-10	304.6136101	575.5281101	511.0616575	4.86E-10	6.292449556	25.11066914
neg_11441	D-Xylono-1,5-lactone	1441.022318	434.7391119	582.6603443	251.6325938	274.7092802	244.5867012	388.9238988	267.6069154	262.6067689	235.2069931
neg_1145	4-Oxoproline	713.5854341	724.5373074	1138.269032	520.5683619	628.7357968	2042.379952	2619.417169	1565.201218	1339.263594	1081.240201
neg_11454	Linoleic Acid-d4	971.1139364	1189.401795	1416.130746	897.7530519	1507.430079	1776.870421	693.5845342	966.3314546	758.9149684	726.0554395
neg_11457	Polyoxyethylene 40 monostearate	32143.3325	41572.21637	36894.12708	23658.0901	34065.8375	24252.47178	10870.64784	13412.76944	22306.15043	25723.03618
neg_11460	1-Hydroxy-1-phenyl-3-octadecanone	1337.510072	1982.540138	1286.407	1919.48341	2216.073105	1097.919244	949.5128152	1499.042798	890.2082763	618.5030997
neg_11461	Benzetimide	2838.062914	1537.267532	1984.747231	747.4257466	1539.190375	1003.912481	1120.186694	1105.266398	1197.693595	1068.372818
neg_11463	Phenylalanyl-prolyl-arginine nitrile	1794.427722	1819.175048	1660.452247	1483.228036	2081.168593	1801.060771	2572.320403	2008.311571	1930.153924	1409.71095
neg_11466	4alpha-Formyl-5alpha-cholesta-8-en-3beta-ol	1034.444036	1010.894733	875.1819755	402.6241526	663.6514706	1240.043841	890.693027	980.0442072	1496.800069	1968.692016
neg_11468	Macrolactin-A	523.9031469	536.7494982	486.9926047	287.3021255	649.5825723	441.3487567	707.4928787	514.0961367	540.1705358	445.9745512
neg_11469	Foetidin	1859.457902	2214.730473	1950.143501	1846.23546	1453.441233	298.8714207	536.2730531	374.449352	385.9100899	356.5581405
neg_1147	L-Glutamate	1506.810512	1469.188478	2584.17399	1051.021541	1378.357681	5351.931953	8748.963324	4116.358985	1925.076164	2598.711354
neg_11472	15-Hydroxynorandrostene-3,17-dione glucuronide	117.8353179	56.55555852	272.7747799	129.2709027	255.0057756	362.3090975	806.6668993	445.870004	781.2003431	1065.853661
neg_11473	2'-Dehydrokanamycin A	113.1936461	78.43553359	471.9070569	380.0931533	450.0617711	318.2765768	1146.305497	468.2527168	768.0274977	943.1832642
neg_11479	DG(8:0/PGF1alpha/0:0)	10.29745194	4.86E-10	4.86E-10	4.86E-10	4.86E-10	603.3368584	59.29656925	571.8345308	2123.267447	788.97653
neg_11482	DG(15:0/18:1(12Z)-2OH(9,10)/0:0)	5842.974111	6582.991432	5797.060363	6080.486916	5575.986056	11291.89939	9094.774263	18968.32533	17926.70704	26671.40973
neg_11484	DG(16:0/18:3(9Z,12Z,15Z)/0:0)	94304.72807	69885.76545	82467.27711	51432.39164	50167.3045	142359.293	135590.5897	105537.2772	148605.9693	162952.4265
neg_11488	DG(i-14:0/22:6(5Z,7Z,10Z,13Z,16Z,19Z)-OH(4)/0:0)	4897.681891	5567.308335	5319.300888	4328.517607	5307.03417	3419.483279	4632.466252	5224.121374	3975.991023	3974.300317
neg_11490	DG(15:0/22:6(5Z,8E,10Z,13Z,15E,19Z)-2OH(7S, 17S)/0:0)	13302.88786	15886.41571	14502.5033	16233.93955	10056.59437	9861.230166	21451.10087	14813.4184	18159.31571	14444.60054
neg_11503	xi-5-Dodecanolide	3111.853025	3179.173151	3165.468417	1663.790696	3065.274185	2747.253175	2310.622426	3327.300431	4696.918298	6546.77582
neg_11507	6,10,14-Trimethyl-2-methylenepentadecanal	12317.03478	13497.5482	12778.06282	8587.19615	14839.20804	11321.63455	7722.817668	17777.53383	19189.15222	30241.4289
neg_11508	6-Thioxanthine 5'-monophosphate	116.6569263	118.4926327	82.43812589	113.6360293	98.23284428	89.06770258	118.4191525	81.88756008	77.61187568	64.60652494
neg_1151	L-Citrulline	161.024159	201.3941265	342.6200509	237.2093842	143.6625893	1165.962598	520.3618461	1135.765534	591.9088902	617.8602503
neg_1152	myo-Inositol	10650.19578	12300.85734	17147.27216	13027.23288	12618.19578	8279.063814	16690.09548	6995.274601	4000.937936	4039.102283
neg_11522	(R)-5-Diphosphomevalonate	338.5974793	320.419523	281.731058	348.5253057	299.1893701	279.6304192	401.0802209	295.6307068	269.3819696	206.5641387
neg_11523	Uridine 2',3'-cyclic phosphate	406.6680837	396.6637276	347.1157727	465.7883538	362.1330811	325.4625107	571.6631384	339.0953962	280.5800897	239.6070869
neg_11525	Azacosterol	10096.1832	8122.12846	7801.66266	6178.623336	8838.875988	11076.25702	8462.562562	10855.01942	9289.617065	12344.75195
neg_1153	3-Hydroxy-4-hydroxymethyl-2-methylpyridine-5-carboxylate	576.9661776	831.6643692	850.4774707	749.6568093	574.2814041	2060.077507	1140.734591	626.6795301	504.3109713	613.3315045
neg_11532	3-deoxy-D-arabino-heptulosonate-7-phosphate	295.3910703	269.9275194	267.0657077	318.8165036	250.7620872	214.8582185	358.3008751	235.0088628	186.8019394	157.4959287
neg_11533	Pyrroloquinoline quinone	203.5502077	203.2286023	166.3532155	226.432103	175.7517326	163.9243921	237.2130324	154.8651899	139.3734074	108.7266887
neg_11535	beta-D-3-[5-Deoxy-5-(dimethylarsinyl)ribofuranosyloxy]-2-hydroxy-1-propanesulfonic acid	1256.025622	1151.347621	1029.238493	1365.500223	1139.435204	901.1619394	1419.589321	1006.581617	800.9655066	675.1910452
neg_11537	dUDP	231.3455163	209.3682206	155.1332659	221.6119068	196.6663966	160.1319816	240.4985316	191.2965203	136.5387705	109.247819
neg_11538	(R)-2-(Phosphonomethyl)malate	433.6814908	388.7259663	331.4034826	459.9166362	353.1476931	270.5827119	461.3018281	324.6229744	245.7179312	177.1038167
neg_11539	(3beta,5alpha,6beta,9alpha,22E,24R)-23-Methylergosta-7,22-diene-3,5,6,9-tetrol	16954.41461	13873.72768	14805.51637	10519.84523	16324.53158	18304.92366	12935.67462	29331.82709	19112.84251	19536.06743
neg_1155	Kanosamine	365.1908242	415.0904884	620.8982094	263.1217313	182.5955533	936.0931498	405.1925724	596.4070888	144.5384394	181.396551
neg_11552	2-Hydroxy-3-keto-5-methylthiopentenyl-1-phosphate	296.6663977	258.8876253	238.3110577	343.8820783	287.6267644	210.0619182	362.4767714	233.6388113	200.3532442	131.065394
neg_11553	Phosphatidylinositol 4,5-diphosphate	567.5093949	491.7325737	490.9647314	613.0510235	488.5426125	409.2075066	688.1621002	474.3272132	388.2476442	301.0579699
neg_11558	Tuberoside	231.3686587	399.1217807	642.4099433	221.1874137	293.9675109	4510.517833	363.3896187	1161.690354	1153.280863	1203.988676
neg_11559	3-Methylbutanoic acid	30.93145602	31.91468805	31.54962846	1.625272995	39.59370774	15.99083873	12.77546391	8.49226376	3.212873665	30.93453122
neg_11569	Almokalant	5.686866465	2.637499013	6.941051212	0.696561555	3.517747368	4.837038365	85.34602813	207.1149192	31.12904544	363.4338342
neg_11571	cis-4-Decenol	1649.306224	1122.028759	909.2147351	635.7938106	2328.919494	1326.517697	597.203063	923.3465252	1680.555481	2192.883747
neg_1158	Galactonic acid	512.3951819	242.3820292	196.0948074	387.932026	480.8999397	831.6001415	1487.29333	858.7284	466.5551362	446.4164071
neg_11580	4alpha-Carboxy-5alpha-cholesta-8,24-dien-3beta-ol	9731.995437	9618.363048	9644.02771	6702.987385	9551.414649	12374.28528	11927.08727	13391.23647	14386.17146	17808.31942
neg_11585	(3S,4S,6R,7S)-1,10-Bisaboladiene-3,4-diol	4522.059678	4983.263979	3816.561772	3101.614058	4142.151782	679.339045	378.6123461	546.6814221	500.241086	748.1578888
neg_11597	Icosanoic acid	14.5154846	57.5903641	7.580857591	30.8529782	55.03448589	258.3199959	38.75442822	94.52367847	133.9612917	114.242444
neg_11602	6-Hydroxytryprostatin B	705.666599	620.181254	677.5565827	729.3249267	1021.595001	700.0028266	1387.412276	1437.074211	1272.801852	927.4802287
neg_11608	Camelliagenin A	3670.030864	4012.524401	3049.441481	2508.457553	3378.534167	3986.394835	1850.949147	3208.912507	2765.165038	3839.951207
neg_11609	Epoxymurin A	78267.44626	87449.24459	80350.27925	119748.854	80406.55061	38270.00098	303325.575	47164.12981	24037.60316	34226.3793
neg_11610	DG(15:0/18:1(11Z)/0:0)	167248.0264	147306.5041	63917.42188	139577.4328	88377.22707	67121.29358	344031.5688	114968.632	113178.0918	122255.815
neg_11629	2(R)-hydroxydocosanoic acid	10015.10672	16231.91329	11588.0586	12561.60227	10449.63717	12789.1875	58255.51919	36106.10925	16085.55954	15798.0942
neg_1163	N-Succinyl-2-L-amino-6-oxoheptanedioate	63.93498925	80.62377591	161.6518976	74.80716406	33.75340257	53.26036049	4.86E-10	85.47912271	77.40959356	22.41876209
neg_11633	3-Dehydroecdysone	1621.483262	2776.51957	2278.028871	3795.177544	2908.428477	1256.78838	7057.379333	3638.133325	873.3083186	536.2838512
neg_11641	D-Ribose 5-phosphate	196.2953595	195.4802752	201.5942298	192.6686593	224.0627745	261.2668321	339.938321	249.5993279	242.0975121	189.452562
neg_11655	4-(3-Hydroxybutyl)-3,3,5-trimethylcyclohexanone	2095.905652	1873.505744	2499.288007	1256.065229	1618.550151	1624.5976	1721.66052	2251.689027	2272.302307	3138.967049
neg_1166	S-formylglutathionate(1-)	4.86E-10	28.50283543	117.9390191	5.740828021	0.017794443	266.0013724	159.1081302	272.8301914	128.179532	29.3896716
neg_11660	DG(8:0/22:6(5Z,8E,10Z,13Z,15E,19Z)-2OH(7S, 17S)/0:0)	1.640138165	5.867479015	4.788320595	0.005279863	120.017685	4.86E-10	4.86E-10	18.99346051	4.86E-10	6.745242117
neg_11665	Ceanothenic acid	40819.13878	39677.75318	32998.83181	24907.35382	28950.26026	11973.14251	8122.585729	11763.4855	11427.84515	12409.10632
neg_11666	Mupirocin	274.6117361	250.8245721	398.8967163	162.3029915	409.7922147	428.2477874	591.2904193	455.7550044	467.1001593	395.1405702
neg_11667	PA(22:6(5Z,8E,10Z,13Z,15E,19Z)-2OH(7S, 17S)/2:0)	1330.611609	1260.503977	1347.084077	673.739012	1174.961719	143.2844044	41.42090336	77.93393704	163.419839	65.72894713
neg_1167	(+)-3,4-Didehydrocoronaridine	14.38011086	64.1160737	59.18563421	79.45517322	4.86E-10	180.5208614	80.81251974	520.8943827	135.8188486	84.74085731
neg_11671	PE(22:5(4Z,7Z,10Z,13Z,16Z)/P-16:0)	42987.96815	45120.64278	41454.17006	48374.28059	48758.26035	53743.21866	51643.7808	47968.21389	34515.82795	32933.16263
neg_11679	2-Heptadecylfuran	1643.115698	1482.232372	1554.229178	929.1304813	2573.244325	7747.868847	5891.189639	10927.75001	9285.882702	16959.96774
neg_1168	Cellobiose	5594.145204	5764.902588	10794.38915	7719.651461	14637.72857	2144.154403	12579.93821	872.3931532	1172.507232	538.9204611
neg_11685	Faradiol laurate	30903.91245	63763.38105	70781.65253	227169.5607	176789.2045	14229.03801	17272.94022	44602.38227	26922.94747	22680.51001
neg_11686	DG(20:3(8Z,11Z,14Z)/22:0/0:0)	4268.684221	5515.733847	1510.37816	331.5692705	9396.254577	20251.09073	207.8439941	24093.28932	111054.5567	932.4537229
neg_1169	Lactobionic acid	1535.30231	1638.754793	3298.639944	2265.459927	4156.350231	731.5543031	4095.134767	353.2172868	264.4953507	123.5092082
neg_1170	fleroxacin	69.04463736	133.7591381	444.8983312	99.87422991	127.7575883	83.84217186	316.768845	105.9116804	20.55363916	31.90289939
neg_11712	Dextrorphan O-glucuronide	1310.139683	1249.64494	1507.889432	742.1564985	3232.74464	8362.833977	5073.629719	6285.36869	6117.452543	5431.37088
neg_11715	Pyropheophorbide a	4735.227692	4840.483953	4738.290517	3515.078644	4447.431505	2524.115738	677.5926434	1834.350974	4098.227304	4285.691591
neg_11719	PA(8:0/PGE2)	19871.40814	18625.96923	22246.9533	24330.59946	20292.64055	17479.9356	20034.57008	37973.36705	21519.57315	21371.64607
neg_11743	Methyl fluoroquinolone	39.05001748	22.22891158	27.4272071	19.94893994	50.37739824	304.0271148	73.31566936	73.58752902	98.07799109	67.09628602
neg_11747	[(2R)-2-[(1S)-1,2-Dihydroxyethyl]-4,5-dioxooxolan-3-yl] dihydrogen phosphate	7174.426019	6380.92227	6078.69124	7206.688595	6281.316669	5709.937113	8642.691024	6739.652448	5632.764092	4808.341836
neg_11748	4-Phospho-D-erythronate	379.0534087	344.724168	311.7005003	368.8337563	345.604671	331.035929	461.6101592	350.7596372	293.262118	261.9540248
neg_11751	Ethyl 9-hexadecenoate	10166.1071	11653.77236	10923.00667	16903.82815	14735.87957	16935.42257	17546.02662	27946.54757	20704.36961	22172.36956
neg_1176	Aklaviketone	881.590961	1084.492131	1709.723729	1208.240418	1768.006133	333.8638845	146.0687912	29.30334347	13.01200816	5.569135575
neg_11762	Idebenone	21531.10282	19198.98709	19374.07532	21180.87379	33752.44341	37577.79702	38160.94619	43334.44565	39971.75182	40172.43285
neg_11766	p-Fluorofentanyl	9680.062382	7370.676226	7621.652542	6378.764597	9501.39121	10620.4973	12754.78376	12162.40181	11331.6876	11155.75332
neg_11768	(15Z)-Tetracosenoic acid	2098.784409	1858.574205	8239.170266	748.5418908	3922.233355	5878.806669	3583.460859	6777.484014	7160.047163	9269.132255
neg_1177	Cephaloridine	55.0471651	43.3596263	60.39054704	67.27571837	116.2673681	512.1409857	108.5229212	329.1791778	1.716835959	4.608178811
neg_11770	6b-Angeloyl-3b,8b,9b-trihydroxy-7(11)-eremophilen-12,8-olide	15057.3938	18660.05414	21334.57056	18618.54091	27034.82332	35798.36353	33398.64992	40210.51512	38622.6473	38926.95473
neg_11780	Cerivastatin	1196.322945	1268.210576	840.5062999	1058.479252	1093.279196	137.7143052	736.064583	231.886825	188.0929277	45.69276699
neg_11784	N-Stearoyl Tryptophan	4152.686105	3523.450138	3452.862034	3567.907947	6783.406763	6275.533392	4954.835733	5540.579981	9721.185812	2968.304207
neg_11785	Furanogermenone	6671.051417	5050.361514	11086.61514	4077.92819	5930.489717	2556.72799	3004.96638	13481.7499	9651.857298	11634.88556
neg_11792	DG(15:0/18:4(6Z,9Z,12Z,15Z)/0:0)	39674.25527	31876.09205	40631.63068	40743.43186	57853.44304	29973.52902	40726.62935	86094.67874	53893.22421	89316.77419
neg_11794	DG(14:0/21:0/0:0)	13565.07638	13950.93758	8216.186686	14971.76692	16115.57026	22335.46184	29218.39773	15203.02702	15677.43846	8899.474066
neg_11797	cis-Uvariamicin IV	5212.097843	5347.181312	4755.710988	6520.608884	3870.25989	4882.922589	6942.377064	5781.016613	5766.597933	6135.844066
neg_118	Pentigetide	3382.332144	4950.340752	7429.762875	3958.236301	1597.330596	841.9486157	664.1822585	1144.320171	41.71597578	30.18869311
neg_11802	Crocin 3	1379.081426	1011.419586	1471.62343	819.9697439	1075.182466	2054.993481	2670.473002	1193.459244	9857.666721	3123.31021
neg_1182	N,N'-Bis(g-glutamyl)-3,3'-(1,2-propylenedithio)dialanine	1588.964748	1767.897284	3623.18207	2693.842565	2435.931836	369.7133562	1342.684739	218.5135583	235.8151468	23.42399994
neg_1189	D-Lactose	1385.563072	4164.961555	14272.96915	3489.55483	6861.334812	198.4435916	1301.142814	227.1910322	154.5392138	257.8872532
neg_120	Taxine B	8.23992176	21.82686242	65.65526087	31.97585773	4.86E-10	129.0419912	41.35176406	39.10194396	188.0284289	166.8760571
neg_1218	Acetyl phosphate	17.51474611	16.00620878	17.17586555	8.472665867	5.755848628	84.91940632	117.9887331	125.4846097	195.7389558	50.2170643
neg_1225	5-Hydroxyectoine	451.0206911	672.096246	379.2449713	247.3677313	449.4894922	1364.702018	1316.131102	1494.690345	2082.069788	1046.038263
neg_1228	Thiamine acetic acid	307.5626791	336.7815951	478.5019327	325.4777519	382.0668211	1134.190754	1016.501053	930.4240749	1156.600686	665.4143701
neg_1229	15-Octadecene-9,11,13-triynoic acid	17.02174715	129.4343428	257.7289392	255.5985668	12.58681529	240.2925593	85.10568582	252.2180448	214.5252353	167.5616816
neg_124	Tariquidar	387.6325344	949.2102675	1734.028536	1424.03237	177.6643266	101.0617402	159.3777147	163.0222844	25.63190357	7.498917327
neg_1240	(7R)-7-(5-Carboxy-5-oxopentanoyl)aminocephalosporinate	154.3080335	131.6031105	335.6704994	226.810288	485.1634347	28.98061877	40.50753576	12.44276574	31.2342945	5.314328978
neg_1241	Erysothiopine	9.503262022	94.84214609	569.9092612	2.85337975	11.65269816	5714.263954	359.5365177	90.19044225	114.0562663	32.69973041
neg_1267	L-Carnitine	4.86E-10	4.86E-10	4.86E-10	4.86E-10	3.628049605	4.86E-10	4.86E-10	8.571942761	121.2418567	8.9822138
neg_127	Dslet	66.70164923	241.7697658	408.689811	288.6947485	20.46354355	9.993602919	4.86E-10	43.38597996	4.86E-10	4.86E-10
neg_128	Hetastarch	1430.372296	4189.395536	8796.994575	5025.016467	735.8036294	383.5638864	342.8889923	568.7101045	192.9063429	276.0054464
neg_1280	N-(1-Deoxy-1-fructosyl)glycine	666.2308239	618.2103474	695.3586604	567.456543	539.65237	1162.654463	1425.104422	1296.903116	1186.793987	1053.76161
neg_1281	1-Hydroxyacorenone	60.81017959	64.04738929	64.9911112	41.09697734	30.36595422	50.19973166	46.25317215	90.53860958	83.00663959	42.70133551
neg_1297	NNAL-N-glucuronide	53.57074712	47.81910975	80.53935072	50.88721849	24.78802106	28.05180093	24.46732874	0.056087723	6.241988255	14.38149758
neg_1300	Mangostanol	275.9276089	515.6445689	859.5658684	1020.896815	940.912012	145.3552052	464.9877972	181.4322518	46.99136671	23.06501306
neg_133	8-Propanoylneosolaniol	55.9935981	194.2030638	881.8077048	260.5290131	10.9325306	8.140442361	85.46046598	2.206325299	2.061356852	56.74174209
neg_138	(6E)-Undec-6-enoyl-CoA	2785.655296	4.86E-10	42.15415784	4.86E-10	35.50676189	41.07786561	21.97932257	21.91002189	46.97884237	3.439567014
neg_140	PIP(20:4(5Z,8Z,11Z,14Z)/5-iso PGF2VI)	130.1559272	478.2376763	1331.929726	405.3840299	102.6802076	5.031373444	1.495507946	14.47817119	4.86E-10	113.1140926
neg_1447	Moniliformin	576.1321189	945.7898629	705.4920043	1285.064346	574.5061398	1237.539896	239.0302597	587.2315407	627.6336148	321.046326
neg_1462	Propane-1,2-diol	505.3906385	307.8989071	404.4511564	360.3846833	366.5446772	849.917831	797.3106867	1133.029975	508.940747	1320.142619
neg_1469	2-Aminomuconate semialdehyde	168.6342324	230.5438995	283.3606125	243.8377536	242.5376005	322.7357568	553.2536268	252.792163	318.6295802	316.1617891
neg_148	Choloyl-CoA	42.25795101	20.65478464	52.94846682	4.86E-10	42.88206835	16.74538968	25.23892888	33.01751058	323.9575076	36.73343422
neg_149	2-Hydroxy-3-oxopropanoate	37.13814789	11.4162786	16.51262975	4.86E-10	31.74384733	41.58430648	20.8664305	10.17335523	12.27764598	7.235187416
neg_153	(S)-alpha-Phellandrene	73.30157911	78.51793552	115.9156156	56.46248991	95.50453812	78.76836429	141.510142	109.6697375	5.64728686	29.08371686
neg_1530	L-Lysopine	77.60513457	99.30744705	81.87225328	32.8073077	6.482998121	3.194209988	24.17598984	31.88155027	7.553712846	19.55455514
neg_155	Erythronic acid	412.4195332	151.150951	285.7342081	63.20863697	529.4490002	597.6220114	455.5600102	183.9471431	227.5150865	166.4046026
neg_1561	Fumaric acid	306.0288498	235.4245347	409.6443988	337.9449068	412.4440191	1223.120542	2829.460189	1049.80091	1615.06209	1059.733465
neg_1564	L-Malic acid	1349.953943	1017.848332	1339.882643	901.0843484	1361.427407	2805.846634	8778.881879	4082.15777	6021.062273	3365.19224
neg_1565	2-Deoxy-scyllo-inosamine	1320.475769	1688.286023	1694.410829	1418.223153	1183.692807	1186.58882	1021.429895	1135.599084	681.1495351	932.980961
neg_1567	N-Lactoylvaline	2807.628471	3671.555302	3685.171595	2967.294539	2072.93172	2378.375318	1571.290151	1757.343635	835.4929536	971.8462198
neg_1568	Phosphoguanidinoacetate	33.37211601	31.47493348	34.72490868	34.80082277	84.97383059	4.86E-10	4.86E-10	4.86E-10	4.86E-10	4.86E-10
neg_1583	alpha,beta-Methylene ATP	428.1286452	424.6073182	324.6579009	367.2518369	351.9579037	447.3885157	544.715045	687.1190532	238.9240197	195.6582687
neg_1588	Nb-p-Coumaroyltryptamine	14.86256718	24.12812081	125.7901844	17.00588554	0.812439213	385.1644141	1191.756099	24.6872543	1.357875476	886.389432
neg_159	1-Hydroxy-2,2,5,5-tetramethylpyrrolidine-3-carboxamide	55.43746524	38.57128482	63.37264455	30.68708878	46.19719124	59.21797596	454.7841415	26.07788811	4.86E-10	0.16520618
neg_1599	5-Fluorodeoxyuridine diphosphate	78.97061323	36.7940739	5.611203692	35.2493992	66.51076138	101.041233	25.3259045	73.02451443	26.87088948	33.92824841
neg_1612	2-Carboxy-2,5-dihydro-5-oxofuran-2-acetate	10.49291388	4.86E-10	2.711119242	4.86E-10	292.5477793	81.30312885	63.49120839	51.80280854	266.3533304	79.44988274
neg_1615	Isoleucyl-Arginine	87.38230318	10.60346009	56.70647365	12.06865818	29.81126409	60.6518283	5.305615167	4.86E-10	4.86E-10	5.359476143
neg_1617	1-methylguanosine	431.2609258	444.6549771	678.6608442	584.2052583	430.9806478	446.8813727	322.4865687	256.7768819	484.8254343	248.9077187
neg_1618	S-(Hydroxymethyl)glutathione	4512.92001	4558.606991	4738.774016	4870.562992	4059.771989	3301.541094	2309.58423	2529.999342	1777.027795	1349.894559
neg_1623	Physagulin F	4355.168884	8286.52176	13405.74973	4446.957264	2434.313397	7586.814385	1255.304167	2535.487496	36.29102497	37.47720897
neg_1627	Physagulin E	802.1066083	2522.161757	8417.134233	2350.895973	932.4590064	838.2581645	360.0459223	238.4800551	87.24744429	272.5515482
neg_163	Spirodilactone	159.9752318	43.52715068	97.73658171	151.6216035	179.6327092	106.6871495	26.65017355	8.140182529	48.65738369	160.8350557
neg_1632	Bms-275183	1144.513685	2443.995612	4789.022156	1043.73724	638.9547139	2194.160832	353.016838	300.3582366	93.0001797	263.0320187
neg_1633	6a-Hydrox-ypaclitaxel	591.1021097	1513.143321	3041.462445	845.1145641	327.6554312	1386.317604	182.3957469	207.873309	233.5488267	146.9704865
neg_1634	Riociguat	374.5352775	1068.622174	3078.380694	847.0434749	312.4372846	694.6847183	183.2614861	252.0011623	200.9275886	125.4200098
neg_164	Irene	25.05226532	16.87445061	37.40944904	22.64312452	13.97789703	6.442435063	89.60963876	2.319904353	0.116481434	0.522557877
neg_1641	3-Hydroxy-7,8-dimethoxy-6-isopropoxy-2-naphthoyl-CoA	227.3242006	196.3471216	331.4150713	112.952394	111.5183904	362.5575683	71.69096805	243.5277772	57.18473845	53.03303919
neg_165	Alanyllysine	123.3653623	52.83204565	175.2097364	3.81529767	16.69468759	47.6926192	201.1474444	106.3714462	44.7684774	122.668563
neg_1652	D-Cathine	3.458389286	17.45868794	54.6504305	27.70792257	11.52691865	8.685661471	4.86E-10	13.1360196	4.86E-10	4.415759124
neg_1653	(R)-5,6-Dihydrothymine	104.088922	123.4771982	161.115392	78.47391537	1237.443051	873.8165807	566.7375753	272.7681529	1637.924614	963.6691524
neg_1656	L-Allysine Ethylene Acetal	3533.779396	4458.664474	6187.551544	3633.32428	2754.064225	6290.352411	3932.740492	4218.889993	253.139666	478.8552618
neg_166	epsilon-(Carboxyethyl)lysine	1186.850333	1421.022947	1916.70142	1082.476633	1800.545953	1716.722171	2733.610805	1900.532325	129.609677	601.3466705
neg_1672	Glucocochlearin	723.5399083	650.8565741	543.8374325	839.5105806	706.6302586	490.5409879	285.4713265	405.1907825	350.8212211	350.0382448
neg_1681	2-(alpha-Hydroxypropyl)thiamine diphosphate	43.82953772	76.85520949	82.35635431	72.89162355	90.32412395	946.3829789	500.2548453	665.7675058	119.0988838	234.9262627
neg_1689	Spinacetin 3-rutinoside	975.1233045	1203.843738	1693.114172	1034.613485	753.2431293	2280.542255	828.1275038	1270.032481	309.4669843	179.3806852
neg_1698	Propanoyl-CoA	28.68320515	72.90285932	146.3706545	86.46045012	5.170240132	192.9058719	65.88817819	137.5366936	11.7751424	0.584318408
neg_170	alpha-Irone	52.15248185	38.84485176	68.57174287	108.9283393	35.78305745	35.09817386	218.1812458	26.38567975	4.86E-10	0.821980522
neg_1700	3-Oxopimeloyl-CoA	56.03291525	88.4366709	145.9890556	34.04763298	45.59831479	169.299816	28.57392519	178.7174568	271.9860615	3.236873825
neg_1704	1-Deoxy-1-morpholino-D-fructose	231.26683	274.137461	646.6438435	247.8750783	492.5642416	462.2554738	686.2136232	268.3817833	226.4818595	241.6580247
neg_171	2,2,6,7-Tetramethylbicyclo[4.3.0]nona-1(9),4-diene-7,8-diol	117.3101719	182.7164038	357.8453931	223.214656	273.2798693	158.6916949	275.4762843	171.8683758	27.49016995	72.98879747
neg_1715	4-Deoxy-4-thio-alpha-D-digitoxosyl-calicheamicin T0	154.7053089	121.9897019	91.04274273	44.5485205	65.49645007	313.0337169	89.49826891	187.4609324	35.48929917	16.42778509
neg_1717	2-Methylhexanoyl-CoA	1062.137461	1043.573851	1538.814144	904.017482	877.6242891	1227.907528	833.8430061	2008.567349	2878.301769	521.0519186
neg_1734	3',5'-Cyclic guanosine monophosphate	4497.224866	1674.135387	2431.450072	1597.218696	2186.107247	2106.556602	1700.673193	3369.001522	1661.365875	5778.860212
neg_1736	Glucolepidiin	764.1271001	295.9889131	405.4541003	291.9607209	296.4576042	194.1845889	207.4764856	386.6969629	140.0647732	873.5866125
neg_1737	CDP	145.2272192	50.21154067	75.21943018	70.9614034	108.7524588	4.86E-10	4.86E-10	57.86020762	55.4803406	109.1040258
neg_1743	dTDP-4-amino-2,4-dideoxy-beta-L-xylose	94.0820971	2.984316211	4.86E-10	4.86E-10	60.85384178	1.34836888	2.119552803	89.78349926	7.773977292	1.824945455
neg_1748	dTDP-L-epivancosamine	864.2370684	749.9916472	1215.000075	489.1989531	681.975059	711.3270592	729.0774085	1072.533548	434.9249337	564.0184917
neg_1758	Trans-4-Hydroxy-L-proline	666.3943427	357.141475	407.3912269	337.5182118	221.9502416	885.8183483	606.5990275	381.0013272	420.8150909	682.9541348
neg_176	Isoleucyl-Threonine	94.75159249	123.8739072	184.6385306	59.46239194	156.8870011	155.6258754	341.5811367	129.7251327	24.75015208	219.6586313
neg_1760	FAPy-adenine	1697.73193	1715.094702	1723.204908	1934.664211	1884.176307	4956.256689	2151.668991	1391.195994	1798.222958	3941.445826
neg_1768	Dihydroechinofuran	6945.359179	7914.481789	9790.466866	4083.84122	3702.20658	3295.311943	6966.647285	6187.643415	3191.492532	3654.488561
neg_1779	Linustatin	475.246335	630.2429924	953.5411996	580.7238342	377.2818134	631.0079292	549.6439097	566.035633	300.110924	261.3913985
neg_1781	Keioside	2256.379701	1079.151581	1687.169848	781.1165486	1021.047908	719.4924176	573.3109418	980.3449451	418.0504403	424.3095754
neg_1782	Blood group A antigen type 2	1476.088791	1319.319342	1618.889365	1660.486253	1165.250484	1481.392697	1344.115746	1553.5223	1260.749771	906.3531911
neg_1787	(1R,2R)-3-[(1,2-Dihydro-2-hydroxy-1-naphthalenyl)thio]-2-oxopropanoic acid	282.4784525	277.1180893	77.98662308	216.9084592	158.9927387	63.45684082	31.0860702	36.05725703	116.2524494	92.38705914
neg_1788	4-(beta-D-Ribofuranosyl)aniline 5'-phosphate	16.65288568	13.07036162	0.614711416	2.282914963	12.03317136	78.53894441	49.9824532	46.88733146	22.56994919	27.39903654
neg_1789	5-Aminofluorescein	285.3381692	288.4994067	247.5838007	267.0927821	250.7142925	98.47755371	145.9745688	126.4958932	169.6190989	103.1945361
neg_179	2-hydroxyestradiol	141.4510394	85.37661399	152.9932653	33.30639808	26.90015534	71.41194854	335.935237	156.5765819	9.950801968	252.1995148
neg_1791	(4As,5aS,6S,12aS)-1,6,10,11-tetrahydroxy-6-methyl-3,12-dioxo-4a,5,5a,12a-tetrahydro-4H-tetracene-2-carboxamide	30.02373597	69.29271683	17.50385733	77.54750305	123.3970627	30.71510183	204.540866	49.53508674	121.0802962	143.9736024
neg_1793	3'-Azido-3'-deoxy-5'- O-beta-D-glucopyranuronosylthymidine	1017.86975	864.1405105	759.7124839	922.7650342	1627.268563	805.3686537	633.5434194	20204.88768	1067.441293	625.1608631
neg_180	Shikimate-3-phosphate	75.25020133	34.47916034	73.10599155	4.86E-10	67.15246408	99.7890163	43.07261703	36.59044982	70.06350364	29.58474489
neg_1808	PIP(20:4(8Z,11Z,14Z,17Z)/6 keto-PGF1alpha)	86.09918409	82.75348993	162.7570131	151.8580532	62.13277881	109.9499576	62.47182239	93.47535325	38.46813871	1671.478645
neg_181	4,11,13,15-Tetrahydroridentin B	584.7875843	956.1647401	1682.366932	960.1727849	1114.688186	464.9985046	327.9046607	333.484524	26.88507833	66.65578765
neg_1813	L-Erythrulose	1719.934968	1987.063285	2752.969492	2460.126972	1675.113532	7115.773636	2362.847055	18051.20701	2602.693405	11744.64818
neg_1816	5,6-Dihydroxyindole	4918.729431	5130.24001	5621.189601	3940.48726	2879.640936	2959.149623	2878.03342	2240.265895	686.7509534	507.9037641
neg_1819	(1R,6S)-6-Amino-5-oxocyclohex-2-ene-1-carboxylate	906.8177895	786.6168009	772.4157477	855.9969309	730.658761	1488.673564	863.8800257	2771.687855	933.5675349	1806.356599
neg_1821	(S)-5-Oxo-2,5-dihydrofuran-2-acetate	291.9493604	101.1767701	161.8059195	28.98493979	129.0288115	172.8693783	174.2889479	550.8541563	387.9835197	104.9821005
neg_1826	3,4-Dihydro-5-(5-methyl-2-furanyl)-2H-pyrrole	587.9475553	648.9384557	580.2668288	724.0001699	369.4557614	411.6532778	359.2746463	328.5735538	307.3318779	288.512653
neg_1827	(2R)-2-(2-Hydroxyhydrazinyl)-3-sulfanylidenepropanoic acid	3332.271862	1700.088563	2260.752719	1040.99019	1808.818087	2691.49308	2742.335417	5186.344439	4934.287479	2181.832199
neg_1828	N-acetyl-L-2-aminoadipate(2-)	4392.727279	3928.149888	4988.028338	3133.670942	5042.605182	11623.91693	16330.00048	9680.467245	2799.006919	9983.982736
neg_1829	Ascorbic acid	10328.23411	1881.665052	4682.123044	2415.905847	6535.429888	5304.61214	15953.31805	4192.671295	3998.151236	6262.966985
neg_1830	Glabrin A	5567.9822	5682.06098	6572.760162	5110.980321	3660.174567	18881.51422	3536.578373	47903.38592	6147.719288	28983.07898
neg_1836	Uridine	10348.61203	7511.87744	10394.00898	6054.902321	5769.070723	4701.831031	7046.260883	5545.72861	4229.429658	3678.401158
neg_1837	Aspartyl-Leucine	3568.967774	2082.672573	4342.153282	1939.487301	1492.05084	2962.579763	2004.060927	3669.975736	2315.131492	2174.420149
neg_1841	(3R)-3,4-Dihydroxy-3-(hydroxymethyl)butanenitrile 4-glucoside	33624.56034	38845.596	48321.60104	25322.91923	36233.37712	32296.66634	89674.65606	18560.29558	7316.117127	27488.71235
neg_1844	dTMP	12733.2369	6651.374027	9881.988075	5020.166762	7308.606919	9588.1029	11577.56704	17189.52017	12219.91546	5419.458986
neg_1846	Gemopatrilat	8231.088652	7304.238426	8971.143897	8015.820822	5455.582439	7154.644615	6228.339295	6816.280817	5948.345269	4913.337958
neg_186	D-glycero-beta-D-manno-Heptose 1-phosphate	65.42939839	14.77256455	32.31592787	2.160792958	93.98168472	124.6436963	93.25018979	24.77281781	44.76259977	37.6609657
neg_1860	hydroxypropyl	1.750539596	4.86E-10	4.86E-10	5.76136941	26.81985455	19.32574951	7.012200158	4.86E-10	17.02012937	11.43886169
neg_1861	Oleuroside	2546.514309	2309.184953	2739.367965	2018.488458	1976.39262	2398.05384	4084.40039	9725.593689	2160.350146	8542.910968
neg_1869	silvestrol	2185.122627	1919.064246	1478.015656	1980.252933	1253.795568	1397.404899	1131.142228	881.8312338	937.8203961	920.5743415
neg_187	Glycylprolylarginine	96.00128101	152.4516431	223.8679161	97.0394213	137.0583028	146.78919	99.2813532	104.1790582	10.90501475	42.40800316
neg_1870	Cyclo(-D-Tyr-Arg-Gly-Asp-Cys(carboxymethyl)-OH) sulfoxide	2107.370659	1999.965112	2516.150856	2076.776479	1555.648363	1898.983758	1592.742759	1444.609041	1201.716015	1054.300501
neg_1884	delta Sleep-inducing peptide phosphate	3448.768443	3326.025791	4542.666891	3777.647195	3014.49861	3013.434377	2598.187119	2867.749724	2014.394569	1727.437273
neg_1886	Loteprednol etabonate	3167.294766	3135.116446	3432.248626	3396.811758	2336.939178	27021.37802	1978.945095	130792.5543	5282.991719	80355.00736
neg_189	4-Hydroxyretinoic acid	227.1572418	199.4519622	298.5233497	108.5868455	125.0234244	9.574575893	165.023279	340.384807	6.460741672	23.87890772
neg_1891	Palmitoyl-CoA	4659.219063	4338.630324	5014.954655	4092.691354	3475.360853	3427.93193	2577.237366	5213.192515	3023.58608	3097.529524
neg_1892	Hydroxypyruvate	13.33381497	8.718019355	2.713903887	13.61152378	8.222124741	6.307846488	3.496917171	10.17760406	12.24153123	7.96537202
neg_1904	Nicotinamide	27625.82182	19663.8702	22623.44442	10818.98037	9787.121516	9998.673717	5073.129395	6056.790414	8437.425428	3248.879607
neg_1914	2-epi-5-epi-Valiolone	894.7350251	794.3383572	689.3486475	946.9965082	670.7815414	798.976951	641.4743726	643.7379107	848.4916508	1323.325831
neg_1919	3-Carbamoyl-2-phenylpropionic acid	2885.605965	2986.770142	2688.698375	3377.616354	2215.475462	2702.005124	2958.941358	2161.523387	2662.935664	2029.292344
neg_1921	QUISQUALIC ACID	177.3139463	40.91630118	181.4056057	30.0951439	96.14399208	4.86E-10	187.5043418	4.86E-10	0.036385315	4.86E-10
neg_1922	L-Valine, N-(2-hydroxy-3-butenyl)-	671.3257165	845.0156973	1005.528236	596.5153577	341.7531759	453.6871005	318.4652896	319.3422096	71.70125845	60.6882593
neg_1924	(S)-2,3-Dihydro-6-hydroxy-5-(hydroxyacetyl)-2-isopropenylbenzofuran	426.0341696	353.199934	255.8659079	352.1313878	303.6071431	287.9651744	287.9606966	229.2175546	311.0432455	286.3214793
neg_1925	L-Glutamic acid 5-benzyl ester	1025.344253	916.1242854	779.2012635	1061.825259	1395.148274	795.4317028	926.132923	635.7756208	838.3010655	774.0752636
neg_1934	(S)-N-Methylcoclaurine	851.9291196	1151.033239	1270.157567	1187.146604	1189.034909	879.9226804	936.4936645	765.7687069	873.5107325	700.5779106
neg_1937	Losartan	11397.25882	11570.14896	14000.69844	8547.937672	7153.251107	7700.493168	6713.903081	7816.197368	5881.710201	6156.575749
neg_1938	Gentamicin A2	7798.205651	19668.93469	41882.71535	21276.15285	11634.75163	3918.50192	2864.194989	1589.868262	1700.408072	776.7953011
neg_1942	4-Hydroxyretinoic acid glucuronide	1152.784256	925.4646225	899.2119346	1547.497835	796.6445147	671.9471597	699.9679235	574.7424877	747.678408	346.0685046
neg_1944	Austin	2551.107994	1836.639101	3100.217864	2050.614775	1323.234095	1806.418198	3497.22086	1542.78577	1153.067987	846.4535941
neg_1950	dTDP-3-acetamido-3,6-dideoxy-alpha-D-galactopyranose	21398.04596	10880.60272	14419.55894	2304.221064	10058.53776	2657.15854	2464.991201	4304.032292	1699.571129	3371.454519
neg_1953	1,3-Dioxole	352.7907706	341.947908	489.445817	399.9254249	382.0391087	511.6956	900.2047491	395.5340208	573.7399928	335.5740486
neg_1956	Trypanothione disulfide	859.6667431	833.25491	968.9638241	1040.114215	619.5810291	924.0735086	620.1425547	875.8933598	834.9873627	2385.632996
neg_1957	Trabectedin	5372.805584	3292.556544	4503.893935	4052.512527	2444.403776	2448.389049	2380.068785	2258.971392	2837.304653	1847.131718
neg_1959	5,6,7,8-Tetrahydromethanopterin	1714.137537	1756.924821	2568.592199	1919.795589	1319.54962	1833.849512	1118.569396	1475.599786	1065.165017	1011.617402
neg_1967	Lactic acid	4355.519952	4172.721304	5637.219066	4719.326265	6578.180553	5680.729641	14893.15153	4413.034061	2551.468387	6647.385179
neg_197	Apabetalone	367.955446	832.3500229	1474.013103	931.9876736	749.5125706	577.3182165	436.0938634	539.0264163	111.8986545	361.0598834
neg_198	Undec-5-enedioylcarnitine	132.9256012	78.5173629	186.4010766	36.10479443	12.95252046	42.03941189	91.76859953	87.92195372	1.142082343	25.82560847
neg_1997	(R)-1-Methylpiperidine-2-carboxylic acid	33.16698981	33.55194586	36.16308275	60.84824292	44.55648078	10.85565177	26.1428829	15.68368249	75.66256863	23.40665576
neg_2003	Alafosfalin	250.3433473	180.8250523	96.24995906	173.2774733	140.6131846	62.40632218	92.8939503	73.38681343	135.2703996	147.6731784
neg_2004	Amrinone	517.4733754	534.9265371	383.3015119	692.67499	431.778798	223.5948245	317.9886286	262.2649304	368.120515	274.0771993
neg_2005	N-Acetyltryptophan	5935.891112	6261.19302	9329.10146	6201.170676	15545.53672	10366.31448	42049.35435	19462.75869	13358.85772	12329.28759
neg_2006	Threoninyl-Proline	12436.40988	15283.12814	12831.18879	12677.71086	8936.505169	6612.605495	15415.0659	6933.226327	3289.946238	2747.441752
neg_2010	TETRAHYDROURIDINE	1660.741724	1634.827881	2166.24178	2301.399455	3663.802748	2157.489056	9319.979649	4802.004077	3408.012172	4619.776026
neg_2014	Prolyl-Arginine	28117.07085	44504.38195	58632.48668	29653.30641	10626.38828	14228.10223	4880.778143	8816.003419	309.6665243	150.1347754
neg_2015	[6]-Shogaol	148.3874184	125.1239912	61.3961435	126.9379581	79.94408756	32.26175903	18.30549198	18.00167637	1.971357495	5.978802634
neg_2021	N6,N6,O-Tridemethylpuromycin-5'-phosphate	52899.96182	72161.45904	72755.65469	20556.19155	23987.81729	6730.528991	26905.82329	17453.36355	5079.755879	8788.614807
neg_2033	Sialorphin	1060.540945	1017.861386	929.8974343	1044.084703	726.7886975	738.9780632	800.2725152	650.6366584	626.0340747	4001.29835
neg_2035	Kuwanol E	3434.506853	2006.652182	2431.910559	2424.383672	1716.130873	12051.96267	1523.587535	2568.081113	1707.47287	2054.002513
neg_2039	2'-(4-Hydroxyphenylacetyl)-6'-(4-hydroxy-3-methylbutanoyl)-phloroacetophenone 4'-[rhamnosyl-(1->2)-glucoside]	1108.136443	908.4917408	1029.344872	981.8085871	1242.874384	1089.365985	860.5656187	699.7716704	671.5271664	672.3452761
neg_2048	Acetone cyanohydrin	613.1511743	639.0926715	472.6626731	602.6984973	415.4493807	424.6079793	293.3582117	226.251153	169.1361027	303.6521162
neg_2053	Cyclohex-1-ene-1-carboxyl-CoA	7292.505485	6946.755461	8699.320796	4607.212955	4090.640508	3319.080001	2682.561244	4953.936595	3049.657537	3211.90368
neg_2058	nona-4,6-dienoyl-CoA	1765.077745	63.8673122	524.1720816	27.6094766	291.1788124	22.23346351	29.57139635	18.70178157	66.97270924	91.12449196
neg_2066	12alpha,13alpha-Dihydroxyfumitremorgin C	420.8155835	476.3593891	547.1744394	615.576642	513.2358376	580.1391675	337.9912969	438.674435	391.0879285	361.8861715
neg_2078	Melledonal A	12295.65582	6425.766349	12863.09694	7627.045759	11985.75125	29827.61151	17018.6663	63429.10043	37971.09343	37130.29235
neg_2097	L-3-Aminobutyryl-CoA	18.9364426	58.07275954	104.2072794	8.204301612	2.753929215	7.097266984	3.297130391	5.069918849	10.13003367	0.786798481
neg_2103	5-(2'-Carboxyethyl)-4,6-Dihydroxypicolinate	0.431679518	4.86E-10	4.86E-10	0.18911279	0.024874627	287.2599447	4.86E-10	4.86E-10	69.28982848	0.047189001
neg_2106	Cyclic ADP-ribose	28.89703485	72.50779217	94.21159495	65.72217754	165.0397927	41.6738857	83.33705208	9340.753163	332.5324015	69.75152173
neg_211	Febarbamate	98.33514923	87.18447977	204.5216697	69.37851454	19.1202504	20.38788137	132.9089685	146.2675145	20.80113028	56.75311598
neg_2124	L-Tyrosine	4076.109086	4589.033824	6348.100043	3132.356076	2849.928654	3112.605247	4761.772065	2246.943395	1012.649379	1132.608148
neg_2129	1-(3-Methyl-2-butenoyl)-6-apiosylglucose	274.055136	282.4147691	615.2267243	433.2936895	931.5137722	361.921066	736.4891572	305.6505555	263.3033287	270.9177065
neg_2131	8,8a-Diepiswainsonine	66.41181075	87.77119818	59.63273806	106.8521907	51.10056853	117.3663418	52.23712947	53.74111522	60.37967648	51.09722475
neg_2132	Calystegine B2	985.5572114	938.7476159	1245.166899	868.968088	776.5315036	7168.000219	798.4734914	16308.9012	1895.42686	12062.00145
neg_2133	Histidylmethionine	2019.10102	2198.045985	2706.737709	1892.417831	1275.957028	2147.567444	1221.696011	2545.010926	877.2440296	1913.013084
neg_2135	Kaempferol 4'-glucoside 7-rhamnoside	184.6206698	375.8802769	999.2836179	418.1681553	381.3539258	1416.199789	263.0576268	2542.03917	579.3658484	3120.289667
neg_2139	1-Pyrroline-5-carboxylic acid	4.86E-10	42.22344256	4.86E-10	1.573394194	0.100400271	84.90971	937.3497538	6.197404169	22.46431212	21.80295707
neg_2143	5-(1,2-Dihydroxyethyl)-4-hydroxyoxolane-2,3-dione	0.310105512	0.244048686	0.439565691	1.12966043	0.026413211	20.90330407	0.334725439	0.130727983	162.9064783	2.763362578
neg_2146	Inosine	3316.286904	2687.10234	11393.38557	2753.868891	19403.67029	5160.473294	43306.53305	21314.91195	12694.82139	18459.54302
neg_2148	1-Nitrohydroxyphenyl-N-benzoylalanine	383.8768243	431.247557	624.0929586	490.0775187	495.6531772	553.0572651	921.5832319	550.7744666	401.1483707	778.5629164
neg_2150	5-formamido-1-(5-phospho-D-ribosyl)imidazole-4-carboxamide(2-)	5.949390471	35.45091605	8.940026346	16.39814663	364.4024417	68.17502911	904.8862613	485.3137111	407.1473306	770.3152481
neg_2152	Nilotinib	57.74841473	95.56948766	162.8799899	38.2051728	78.23573813	121.5508413	186.1417279	283.4415815	91.02843393	231.2086234
neg_2153	Doxorubicin-semiquinone	2251.929903	2357.307722	4472.45818	1306.081023	2025.69385	2064.506359	2764.637623	1713.906486	839.8653178	1436.320584
neg_2155	UDP-2,4-bis(acetamido)-2,4,6-trideoxy-beta-L-altropyranose	23.24556363	24.29954302	41.73497934	5.432307188	160.1021386	69.46052172	304.2889322	110.2481168	112.3660499	233.4070073
neg_2158	Viomycin	645.06301	261.0686132	645.4657178	39.01072755	547.2755626	248.9006418	6.012080696	267.0576432	33.65904296	232.1906798
neg_2162	Cyclokievitone hydrate	130.0656629	146.110076	301.6828865	267.1659953	1071.948212	165.4755652	1023.472812	578.2217144	573.4573981	736.2611511
neg_2163	Cefuroxime	7.079151786	7.600637896	61.13868509	19.21317209	306.0195911	136.2038077	231.9045631	218.6874442	139.3721752	231.4463355
neg_2165	Biochanin A 7-(6-malonylglucoside)	480.4794144	554.0322562	711.724182	199.0985265	250.491969	322.45948	192.3073364	339.867481	210.0876379	332.0243346
neg_2167	Spinacetin 3-(2''-apiosylgentiobioside)	11.52987946	8.415582537	105.9759447	29.54507544	59.05861647	47.15307593	111.8438729	54.62067169	28.40197899	81.5681738
neg_2170	Threonylglutamic acid	990.0261189	928.7401723	2446.077121	983.6125213	1983.658008	1023.163006	3743.446786	4213.244701	1541.530779	5017.749648
neg_2172	Methylmalonic acid	715.53432	1407.453625	2291.332786	6407.948124	9343.514727	5362.692123	6363.491929	4863.655877	4730.04554	5277.176229
neg_218	His Ser Val Glu	3588.508051	5660.485444	8470.438315	4065.39937	4198.473917	3667.104766	1124.48489	2189.38765	51.9613931	142.2492981
neg_2182	Glutamylhistidine	1828.237218	2850.887715	4803.250101	3934.665701	1043.537469	1712.330425	736.4072532	903.5704005	1076.916451	1237.909077
neg_2185	Glycine, L-gamma-glutamyl-2-(1-methyl-4-(nitrosothio)-4-piperidinyl)glycyl-	55.3383033	60.48327436	59.53098634	223.5182917	551.8002078	401.4916051	278.6088487	239.7742617	144.6397627	212.5394848
neg_2190	(1R,6R)-6-Hydroxy-2-succinylcyclohexa-2,4-diene-1-carboxylate	98.98617682	44.29758442	37.30737842	11.28867011	33.52213493	291.4939893	237.6752695	117.1484692	334.7844432	360.1339967
neg_2193	Biotinyl-5'-AMP	1311.664187	1130.390454	2206.738449	592.9805411	1191.311154	1398.940194	1190.253291	1618.255528	1295.148319	1316.71643
neg_2200	Cyclic GMP	197.7658227	70.44948728	34.79210501	65.65887162	225.6803277	6.692207081	285.5434973	143.3651931	36.14223812	241.2096215
neg_2206	L-Isoleucine	24570.50358	29810.33507	41507.29605	18220.97948	17968.15741	29363.33087	16990.07868	16317.76423	1982.181086	2858.832016
neg_2208	Acetyl-DL-Leucine	1724.870809	1977.915085	2921.729755	1305.779457	1138.133424	2084.157409	1117.706691	1293.880477	512.0230503	405.8486874
neg_2209	N-Lactoylleucine	8980.239532	11574.91138	18589.32205	6681.635876	6477.062044	13628.56438	5241.792417	7012.582723	298.0179462	598.8520941
neg_2210	Arginylproline	8406.438824	11786.005	21635.29361	6249.741888	5313.204031	13745.04955	6380.805645	7403.89166	578.8900031	2247.856629
neg_2212	albendazole S-oxide	745.7704165	807.5265404	631.5742418	567.2102075	509.9062157	486.9348342	520.7213855	732.5854894	222.8860514	202.5374612
neg_2217	Deoxyinosine	25865.35405	39607.80265	31961.41052	30222.96146	33879.70103	17124.00028	71716.6339	24843.50752	10475.31634	13713.44998
neg_2223	5,6-Indolequinone-2-carboxylic acid	269.8454261	287.2396167	173.7046465	215.9602424	193.5216462	4.86E-10	4.86E-10	4.86E-10	4.86E-10	4.86E-10
neg_2224	Niazirin	2276.509082	2570.986493	4264.865903	1925.859921	1546.000716	2675.861067	1927.914164	1689.604678	627.5744048	764.1546787
neg_2227	7-hydroxyoct-7-enoylglycine	8502.651145	9180.463434	16428.41207	5633.013104	4925.545032	8906.628376	4650.126355	6031.506708	794.6291986	1083.510345
neg_2228	Isoproterenol	541.8368304	1054.565444	2465.097843	1017.922501	667.8013174	517.2776699	174.5104729	274.8024595	134.9797796	159.8924336
neg_2229	Adimolol	3649.06624	7574.864935	22455.59771	6907.479138	4475.524648	4091.863552	1232.458071	1517.580864	1089.123813	824.606159
neg_2231	3,4-Dihydroxybenzylamine	1296.786157	1376.735542	1207.710838	1732.86193	1984.857236	1857.409145	1647.596845	1776.596225	1905.47033	2238.252268
neg_2238	7,8-Dihydro-7,8-dihydroxykynurenate	953.9768954	1087.632649	918.2572843	1202.948001	906.6625443	1236.184449	483.2757863	1364.176891	2955.849225	1668.305433
neg_2240	Tobramycin	11.33317627	9.588255488	57.55546413	38.46604703	2.316152707	16.50184431	4.86E-10	71.72151697	61.8141732	0.23324005
neg_2242	Xanthosine	1488.034684	1721.653074	2486.823653	2000.68024	3331.553212	3482.844593	7299.989486	6429.443269	3878.080408	6769.568623
neg_2248	Icofungipen	90.46138983	109.7977267	112.6308433	131.7786389	85.80864535	332.7217167	78.88844822	104.6198709	98.43631166	109.1302121
neg_225	7-Methoxy-4-(trifluoromethyl)coumarin	371.4300585	61.65477957	39.44655019	14.67113144	227.3486955	145.5212017	144.604001	22.41382637	73.57636792	222.029491
neg_2265	Ribothymidine	4412.595117	5936.731282	7026.686761	6196.891001	7773.239663	5010.772663	14053.30228	5179.379845	3465.803349	5113.037662
neg_2266	C20911	9.258715888	3.674096766	0.837358188	6.962673204	16.48296572	34.83361505	33.57413383	54.4853288	81.36953026	80.30781429
neg_2267	2',3'-Cyclic CMP	883.3264207	1083.866303	851.3053334	650.4680177	621.1700783	504.1290887	892.355516	859.9078921	338.5990938	269.908267
neg_2270	Sarmentosin	3823.873123	4821.05758	5344.912459	4187.880051	6447.183167	5402.95818	29160.11227	34162.33406	9613.229424	32137.02236
neg_2273	1-(5-Phospho-D-ribosyl)-5-amino-4-imidazolecarboxylate	4.86E-10	25.97200405	12.1379263	2.815042171	24.44880535	4.86E-10	47.23029023	84.14999137	8.054241195	101.1260709
neg_2274	3-(4-Hydroxybenzoyl)epicatechin	74.93533696	78.13173505	91.39836376	43.82453681	67.49197582	69.67444844	127.6043841	25.90880713	23.43585964	8.072847959
neg_2275	Quercetin 7-rhamnoside	1.108637101	7.871756581	11.33769246	19.57552867	31.52934259	29.74476614	521.6950572	246.4993085	127.4125	436.4360683
neg_2276	5'-S-Methyl-5'-thioinosine	106.5629503	9.432555567	39.38334292	1.085517882	2.318533635	3.392487041	23.50401147	107.3686187	8.37568003	18.16004421
neg_2277	(1R,4Ar,5S,7R)-7-methyl-1-[(2R,3S,4R,5R,6S)-3,4,5-trihydroxy-6-(hydroxymethyl)oxan-2-yl]oxy-1,5,6,7a-tetrahydrocyclopenta[c]pyran-4a,5,7-triol	221.7654421	25.20002983	248.4936861	61.18850137	1.337844342	2048.350767	3.654555879	193.7415341	371.2985776	98.40325501
neg_2278	(4S,6S)-3,4,5,6-Tetrahydro-4-hydroxy-6-methyl-2H-pyran-2-one	625.5988508	746.3959713	628.1513143	722.3937944	539.0922754	624.5768401	137.6952487	164.0109803	212.0932617	234.8342226
neg_2286	2-Furoate	156.000989	91.49750982	126.2847084	74.75585719	151.8143794	304.5913255	237.5150131	181.056237	348.0545348	251.6316182
neg_2288	Pyridoxamine	60.58139309	80.42008722	43.15334836	46.74337833	20.23843235	82.58603328	84.51035131	46.19361419	64.45442691	86.16982708
neg_2290	3'-demethyletoposide	4269.450114	3714.265313	5206.871196	1265.530393	2240.99895	2342.376273	1518.723036	3324.21985	818.6096281	2854.600083
neg_2292	Apigenidin	5277.681633	5239.343084	7768.489422	1176.32055	1655.46146	601.6076944	1421.323933	2456.592881	175.898139	1206.530223
neg_2294	Acetophenazine	716.9325983	887.8296097	1135.587155	869.544562	708.4217805	1994.49481	1750.819742	3846.795003	3361.868611	7144.399209
neg_230	LysoPE(18:3(9Z,12Z,15Z)/0:0)	39.05991182	23.4581703	65.7603977	64.4418271	4.86E-10	13.61019308	8.763509046	33.28409819	4.86E-10	4.86E-10
neg_2306	Glycerol 1-propanoate	28.33054932	30.74401707	40.48854483	34.52432158	44.16021105	2025.24276	65.19350279	197.7307878	76.95071252	68.06070405
neg_2308	Luteolin 7-(6''-apiosylglucoside)	10976.26212	12792.39256	17332.75205	3329.113076	5165.783376	998.6862294	3660.214268	3090.135417	299.716472	1723.723782
neg_2322	Licorice glycoside E	124.0842918	209.6518011	319.6511435	17.30979079	87.07042623	35.73007557	41.68804903	31.89001458	8.330192344	17.95792772
neg_2325	(S)-3-Methyl-2-oxopentanoic acid	292.6693858	314.2287346	277.8420503	293.3682776	241.8845222	181.0096987	88.92017635	68.12825558	155.9080417	159.9919221
neg_2326	gamma-Glutamylproline	16306.59227	11241.367	17126.48238	5763.720268	5660.680359	9235.072875	1852.397835	3871.389651	1348.867505	2093.838069
neg_2330	4-Pyridoxolactone	4.86E-10	4.86E-10	4.86E-10	4.86E-10	4.86E-10	26.64844014	56.97978737	32.06225093	108.6162263	101.0671684
neg_2334	L-Hypoglycin A	29.75009864	18.92493582	46.17558917	24.26509284	14.55553855	55.85418297	5.56034281	13.60344577	22.97348278	15.89138579
neg_2340	5-Oxopentanoate	67.12880957	91.73633018	99.22960935	152.545749	207.5491716	178.5878961	116.6082145	66.00218053	173.4007578	193.752269
neg_2341	Glutaric acid	2230.623339	2033.123826	2220.82331	2288.449404	2220.809013	2932.394682	3005.667791	3406.301552	3902.115285	2558.798564
neg_2342	Fagomine	4219.817479	3611.995974	5284.394452	3084.096656	5699.782226	7400.438734	6154.297262	3541.780743	11511.26806	8801.62168
neg_2343	Toluene-cis-dihydrodiol	427.4493731	474.8753975	554.5073017	405.7285557	488.5371582	3121.699304	331.3651616	418.5113019	486.1586472	480.4316214
neg_2345	Ethyl methyl-p-tolylglycidate	13219.98622	10460.70074	14021.94706	8362.007095	10284.93628	11107.23985	21127.18791	16393.50575	9156.630974	15816.00878
neg_2347	5,6,7,8-Tetrahydromonapterin	165.8244162	142.3746313	184.7078549	147.2346325	109.0541669	194.2346429	63.91061349	103.3964373	159.361479	144.6951689
neg_2349	o-Raffinose	17.65608751	8.538982738	44.47462386	13.61198084	52.0901376	4.86E-10	341.8534305	121.1772697	4.86E-10	35.57551425
neg_235	Epothilone C	57.31073882	17.79992722	129.8568526	37.62194497	4.86E-10	30.03704125	24.77443025	88.38751469	4.397543832	15.54918579
neg_2351	L-Alanine	2565.479391	2119.270987	3168.002517	1853.371182	3427.099641	4374.323896	3670.857427	2113.000343	6964.781267	5449.546806
neg_2354	Flunoxaprofen isocyanate	15678.39712	25612.7915	35073.90204	6227.334451	9906.464514	2121.491476	6351.667726	2531.740724	663.5798389	1917.01653
neg_2355	Luteolin	321.8357083	622.1822767	573.9431678	29.96474751	166.8664042	27.10351313	30.76812717	7.47659244	0.512841927	15.58690986
neg_2363	2-(5'-methylthio)pentylmalate	428.6372367	383.5463142	407.0109028	507.9472705	651.5185576	2212.195686	2084.6813	1574.149412	1876.018758	3611.804779
neg_2366	(2S,3S,5R)-5-(6-Aminopurin-9-yl)-2-(2H-oxet-2-yl)oxolan-3-ol	2158.22722	2509.270237	2924.800871	2159.904361	3066.295304	1672.615514	11741.21932	19735.88216	3931.958826	16904.31347
neg_2368	Seminaphtharhodafluor	212.2234825	218.3218293	145.1679677	196.5675622	194.1123522	685.156646	674.8165356	596.7997451	996.4134902	918.9462916
neg_2369	Orientin	24.43525016	41.21336058	28.70991885	29.02349509	57.47346621	34.93807955	244.6286835	212.5647623	93.34798686	272.3311064
neg_2371	Kaempferol 3-O-(2''-rhamnosyl-6''-acetyl-galactoside) 7-O-rhamnoside	1181.07245	1319.369945	1693.700089	381.8167079	512.2957905	50.24410198	5.599630869	573.9570858	26.43047204	816.357436
neg_2372	Triazene	1.777197842	4.86E-10	5.163267905	1.222032302	5.220993618	3.2744676	15.95146585	46.34666169	22.23334173	44.80770641
neg_2373	(S)-Hydroxyoctanoyl-CoA	400.4307028	159.1815239	490.7636241	5.58673097	86.85174479	1.091487382	4.86E-10	7.327040493	5.945588452	2.690219952
neg_2376	Hesperetin 3',7-O-diglucuronide	127.1030288	72.57972434	144.6601932	22.44289632	52.19642781	129.0086237	151.9213499	73.32253638	51.54836297	228.9997527
neg_2383	5-Ethynyl-2'-deoxyuridine	127.0614172	130.6379541	191.3957747	127.4504051	97.95755551	223.1194492	397.4899195	187.4673148	183.619548	182.6147213
neg_2385	Carbamoylformamidoxime	17.06910624	28.98588594	83.17670142	9.313992047	0.000189164	40.15832854	3.056584915	14.53704352	4.86E-10	1.264834261
neg_2386	4-Guanidinobutanoate	647.7486299	646.1673332	908.7610501	660.7331279	525.7192465	941.2122617	747.3516877	778.0445878	616.7042268	641.4847578
neg_2388	N-lactoyl-phenylalanine	7981.031183	8545.271603	13268.02615	5866.914781	5315.05071	8695.082294	4479.03566	5312.093167	1307.300517	1388.545889
neg_2389	Lysylvaline	0.493028639	0.834447817	4.86E-10	0.745833756	0.213208935	106.7817008	180.1701979	158.8945405	287.0170309	302.5389305
neg_2390	5-Butyl-2-furanoctanoic acid	717.9766341	70.94234411	920.6059788	52.72723708	13.68000512	343.455422	82.00726871	1566.532157	44.08208656	130.6612605
neg_2392	N-(1-Deoxy-1-fructosyl)phenylalanine	10712.93021	12671.32808	22946.0823	7907.61741	5489.802772	12778.28924	4663.818926	7243.532895	1321.15007	1514.147563
neg_2396	Petunidin 3-O-(6''-acetyl-galactoside)	202.544211	516.7104118	781.1748325	548.3608263	341.5064862	219.920836	173.8692599	80.94443651	153.0128279	150.2099518
neg_2398	N(G)-Nitroarginine-4-nitroanilide	1096.900705	821.7518012	1375.211677	906.0876156	464.9327829	17471.73289	6311.761399	13436.28588	6157.205216	2460.61678
neg_2399	Alatanin C	2598.19484	2559.787663	4926.22981	524.287266	1089.760074	228.2063194	9.508436478	285.6144335	82.87258275	596.8417059
neg_2400	S-2-Octenoyl CoA	227.9671548	608.6449695	555.4586147	13.69720344	60.78345912	4.86E-10	4.918524418	4.86E-10	4.76033772	0.128808371
neg_2406	Gentiobiosyl 2-methyl-6-oxo-2E,4E-heptadienoate	9537.036953	4410.562103	9766.987694	5993.159936	10634.95928	29135.2736	17558.33125	57512.35485	31856.56976	30801.92934
neg_2408	Pirbenicillin	46830.96655	78275.0652	114725.3182	18261.70602	28071.92627	7905.541319	33633.60093	20234.12084	3561.929956	9442.422369
neg_2409	dTDP-L-mycarose	69.22276956	323.6847701	251.7622434	3.070074193	350.6877793	8.942859995	597.9403952	479.6981888	546.2902033	559.1361338
neg_241	Cinncassiol C1 19-glucoside	565.033071	1185.280985	2105.265634	1654.400928	477.2541672	197.6836565	117.3380636	180.1042036	10.33194063	45.83740097
neg_2413	Genipin 1-gentiobioside	928.4971144	730.4971683	842.2962348	815.3814557	728.4924706	760.4163616	509.3599424	712.2766057	379.7129087	620.6145264
neg_2417	Lobucavir	532.9817678	783.5566472	706.6566053	758.0847137	593.1840434	1095.796082	489.981442	184.6000927	460.5362956	614.5134102
neg_2418	(4S,6R)-p-Mentha-1,8-diene-6,7-diol 7-glucoside	3913.941187	4664.727212	7626.715583	2359.049414	1407.898926	4004.386133	2155.332594	3861.438243	1368.555751	1225.069112
neg_242	dTDP-4-amino-2,3,4,6-tetradeoxy-D-glucose	96.38646596	4.409226247	14.42063619	20.67953411	392.7971733	4.86E-10	26.68287379	2.59854909	16.70021743	74.24940663
neg_2423	Cyanidin 3-sambubioside	1859.207553	2036.330884	3524.399893	925.9678824	1232.455301	1077.052933	1227.035136	663.5007622	562.1605806	897.1462176
neg_2432	(E)-4-Chloro-N-(3-(3-(4-hydroxy-3-methoxyphenyl)acryloyl)phenyl)benzamide	3707.514806	3240.716266	5145.649086	747.8769886	1209.909455	240.6845093	69.17220704	1158.95649	148.1046718	1101.808168
neg_2436	CDP-ethanolamine	4.86E-10	4.86E-10	4.86E-10	4.86E-10	4.86E-10	10.6321063	314.887444	673.6514213	476.0223844	686.7606714
neg_2437	2-Ethoxy-3-[4-[2-[4-(trifluoromethylsulfonyloxy)phenyl]ethoxy]phenyl]propanoic acid	3.354181686	0.251136817	0.66212529	16.4323529	8.555747435	38.05967674	83.64725508	92.23249033	13.98287507	15.51465378
neg_2438	DIBOA dihexose	17877.05261	20023.40412	21144.99873	6113.184606	8012.639429	3225.89227	7156.787548	7694.294594	1592.254106	4332.153934
neg_2440	Cyanidin 7-arabinoside	5364.53697	4793.85517	8111.695276	1200.70422	1883.012603	128.9282748	203.6554877	579.3696627	222.8498872	777.4496987
neg_2444	GDP-L-fucose	292.1315024	335.5546103	210.2114906	23.11976513	119.9367351	4.86E-10	80.47660527	51.34552494	0.2398805	0.224825871
neg_2448	Valylisoleucine	21.11249747	13.17822514	9.40578496	5.384723712	3.086203277	162.3241054	618.9242902	1063.225501	1024.990301	48.54274704
neg_2451	Diflomotecan	4736.082014	6924.681224	9730.942683	2839.594561	2845.989208	2556.898438	3355.448484	2705.281675	1420.945043	2113.347588
neg_2457	Spinosin B	636.1865241	596.7006774	692.166614	99.81321545	173.430207	43.78251739	11.56963002	197.7470973	40.7410363	155.6700489
neg_2460	Glutamine glutamate aspartate	3092.638956	3557.924637	6152.731566	1892.249737	2395.060626	2232.077215	2355.129808	1238.612674	1021.721444	1229.136484
neg_2464	Histidylproline	412.1153141	293.9338668	443.9855554	293.4298972	246.5285819	245.8445015	188.4028193	238.2355745	255.8220684	242.2324375
neg_2465	Nikkomycin	6566.664931	7911.741164	10644.82519	2384.204836	3490.62138	2115.784224	3996.064531	5067.294365	1077.139533	1918.693159
neg_2468	GDP-beta-L-colitose	407.6801094	640.0790388	412.8843165	137.5341284	219.6157919	4.86E-10	154.8515888	14.90791545	0.354766017	5.03170384
neg_2470	Tetracenomycin A2	2485.705586	2421.236586	3983.784938	637.0087479	793.8676718	83.06456461	112.5816856	638.1182377	62.68351428	570.5445598
neg_2476	2-Hydroxy-2,4-pentadienoate	1688.636833	1682.020573	2549.144211	1607.325989	2203.838778	1230.496198	1192.601767	854.8415697	1101.143301	986.3908191
neg_2482	4-Hydroxyisoleucine	4382.807772	3524.821606	4736.64763	2830.825625	4791.885643	8487.316735	7394.76019	4003.295354	9637.088243	7478.69551
neg_2487	Reduced FMN	6.025818516	5.108009691	0.826207028	6.971179066	3.47157548	53.74462106	361.6579985	152.3515376	168.6802471	147.5036102
neg_2492	Pantothenate	5510.961449	4551.670933	6259.486067	3951.180442	5624.047742	12080.97673	10586.45182	5801.353201	14209.25271	12145.05816
neg_2499	beta-Alanine	2738.763325	2115.356584	2865.523134	1702.386866	2839.206129	5017.272679	4491.185456	2402.961935	5730.153107	4529.196556
neg_250	<i>para</i>-hydroxyatorvastatin	2322.627492	4095.614945	6188.78707	4042.504499	1062.048604	176.2442076	298.5089627	743.473462	11.57928456	203.1572788
neg_2503	Nebramycin 5'	4.86E-10	4.86E-10	38.42588344	6.249306782	4.86E-10	129.7906537	353.2058731	57.62694079	148.0393479	20.34494444
neg_2505	Danoprevir	2155.591655	1793.1023	1973.037173	5570.729174	4828.348571	12054.92479	10453.68782	4362.311012	27554.36217	13652.2539
neg_2506	PGP(22:6(4Z,8Z,10Z,13Z,16Z,19Z)-OH(7)/i-12:0)	434.5464829	99.98446415	130.8895785	120.9655272	172.5016444	97.49372868	12.88004259	83.03496057	33.62384061	39.36410677
neg_2512	Tricyanmelamin	196.99245	234.0616548	214.1737956	353.3614261	265.6768133	1190.348005	1533.556128	953.4469817	1054.074743	2010.431918
neg_2518	1-[3,4-Dihydroxy-5-(hydroxymethyl)oxolan-2-yl]-4-hydroxyhydropyridin-2-one	4015.661811	4335.269964	3568.815737	4463.99643	2992.557677	3747.816591	1912.95416	2073.967258	1928.537372	1774.96868
neg_2519	Prolyl-Tyrosine	3678.092756	3216.568362	6632.726227	2447.007541	2303.799969	4555.200983	4222.583226	4025.914034	2111.067119	1803.699695
neg_2522	4,8-Dihydroxyquinoline	12941.58196	13303.45318	11477.9223	16719.93859	10806.34543	17419.43741	38302.09801	38831.0186	27087.8452	27960.54607
neg_2525	2,8-Quinolinediol 2-sulfate	1.43854158	4.86E-10	2.590503485	36.82211788	11.60534717	44.54521256	678.8304283	466.6552595	220.5750153	234.1186009
neg_2533	Ketotrexate	146.286494	72.24150544	266.4209141	106.0461558	49.30826076	401.0594321	38.70650378	2032.675053	487.3458638	142.0958846
neg_2535	N-Acetyl-D-glucosamine 6-phosphate	0.895724793	1.288678926	5.593797968	4.86E-10	0.722713175	4.86E-10	227.7169583	184.116119	81.75163698	91.39166469
neg_2543	NMNH	37.10577704	38.93005726	15.14016934	28.73333006	28.99807452	1264.365323	31.65006552	25.75785573	72.92214662	61.14707615
neg_2545	Minoxidil Glucuronide	5140.420753	2823.419316	13670.4508	3295.285907	3016.004086	3799.560714	1908.829788	3678.054867	2142.617425	2134.022842
neg_2547	Gomphrenin II	163.5083331	208.4063573	418.3976335	36.4199147	159.4549503	324.3007053	330.6373118	160.1294625	54.13637254	405.2291489
neg_2559	2-Maleylacetate	2206.324991	1495.198721	956.3900057	1646.584075	2400.613398	136.0391899	125.8292419	97.67661971	197.1279134	181.7065958
neg_2566	benzoyl-isoleucyl-glutamyl-glycyl-arginyl-p-nitroanilide	61.54949174	37.24243434	52.94763301	23.95080375	1.976042992	433.6158439	4.86E-10	83.94002145	906.4815644	71.6954213
neg_2567	Threonylisoleucine	975.4546825	1067.423553	918.3580932	886.0854163	698.6871812	1704.084031	2323.135689	1341.437825	872.093567	781.4520012
neg_2570	N2-Citryl-N6-acetyl-N6-hydroxy-L-lysine	1890.32316	646.4909063	771.2064355	460.4244034	2558.253611	1319.214352	1728.074657	871.2476203	1190.373698	3970.835598
neg_2571	(S)-2,3,4,5-Tetrahydropyridine-2-carboxylate	221.4833587	261.2320598	297.3636759	238.4005891	195.2988227	193.9636152	191.306768	242.7481591	161.6524176	147.9404433
neg_2574	L-2,4-Diaminobutanoate	3.539702566	4.672420514	5.109058446	3.944077835	1.243779884	273.4515595	2.87667791	8.458588131	1.515413111	1.900214306
neg_2575	N-alpha-acetyl lysine methyl ester	4.86E-10	4.86E-10	4.86E-10	4.86E-10	4.86E-10	440.1439631	2.913027856	88.60368739	76.71169809	72.55580473
neg_2578	2-Cyclopenten-1-one	236.1774675	227.4025648	195.9553523	318.677968	257.5847652	432.0270602	150.6048178	134.9850017	178.8635643	189.0161941
neg_2589	Abeado	0.888321723	0.041649161	6.035440918	4.86E-10	51.94031745	172.1185362	142.3091563	153.4862106	292.8309752	185.6464283
neg_2600	Antcin K	1596.018939	1119.138776	2236.834787	1587.418771	601.9503269	1598.593942	12077.50315	1882.699875	1357.889359	1471.43348
neg_2601	N-Docosahexaenoyl Arginine	2308.412572	2229.687461	2416.834084	1837.259653	2710.445202	3040.541388	2068.289056	2671.814946	3238.645897	3546.402676
neg_2610	Tetracosyl ferulate	582.0591469	514.9391685	532.3173964	422.9086799	735.183654	2168.535753	989.7907806	1849.003445	1534.128321	1785.588637
neg_2611	DG(12:0/21:0/0:0)	309941.9945	267514.0653	260816.6222	250686.9735	155892.3971	163491.0121	999233.1631	153026.9192	98625.21138	245772.4828
neg_2614	DG(22:2n6/0:0/18:3n3)	2442.298854	4595.234915	2027.309678	2417.75245	3652.430718	3944.381958	2164.929871	4032.37656	2872.164588	3158.723407
neg_2621	Tetracosanedioic acid	14330.09594	15374.20568	12688.79009	8928.399838	13222.618	34589.1561	33589.4372	48077.18284	61413.24339	81301.7651
neg_2622	LysoPE(0:0/16:0)	77.08440993	24.40586774	21.20448269	13.45630365	39.76126531	208.8457026	69.73274297	27.65544005	61.51939876	74.76498932
neg_2629	Piperonyl sulfoxide	2654.895743	3093.262131	2761.536169	1678.728122	5272.596284	2348.896798	2505.027932	1461.079074	1550.24009	2183.180455
neg_2634	Phe-Phe-Pro-Arg	4.86E-10	4.86E-10	0.00914872	4.86E-10	0.310324839	181.2859534	4.86E-10	34.99319807	179.3086712	306.6481902
neg_2638	Archangin	9.298012668	4.86E-10	2.773963088	4.86E-10	7.031549633	751.8656814	227.3090824	666.6696224	336.5651482	718.1196072
neg_2639	Stearaldehyde	4401.007277	2238.503141	2004.94194	1218.72453	3333.611003	15135.91342	6010.807426	12636.64578	17224.43467	18537.89214
neg_2644	delta9-Tetrahydrocannabinol hemisuccinate	4.86E-10	0.004083393	9.23E-06	9.065257106	0.011964278	567.4277147	115.1768138	1073.566706	515.7714956	882.9476118
neg_2645	(1beta,2alpha,3alpha)-1,2,3,24-Tetrahydroxy-12-oleanen-28-oic acid	4380.033471	3754.340626	4194.069464	2882.937799	4462.676781	17906.78698	12771.39972	16443.67758	27667.09575	30016.72973
neg_2646	Pyrophaeophorbide a	10964.57492	12494.32245	11132.02546	10111.96237	10393.62783	3852.933973	1741.529491	2310.646197	6709.62458	2961.985682
neg_2647	PA(2:0/22:6(5Z,8E,10Z,13Z,15E,19Z)-2OH(7S, 17S))	66.64537477	65.54744329	113.9607026	73.22814457	155.4776278	29.20071507	4.86E-10	0.027844614	272.9623943	8.404658522
neg_265	Gliadins	155.5309732	216.2970904	294.4959046	273.7044379	40.50090676	52.9371626	45.78320967	91.7890576	6.614027111	22.29740324
neg_2651	4-Allylpyrocatechol sulfate	513.4103279	458.5731047	454.5391587	540.4567546	437.8640785	413.7578667	605.4654594	419.4379292	344.8825687	297.6811466
neg_2652	2-[(2R,5Z)-2-Carboxy-4-methylthiazol-5(2H)-ylidene]ethyl phosphate	10427.96073	9128.204115	8721.677362	10650.83152	8786.538452	7431.473578	12156.03624	8382.125647	6977.545538	5717.817841
neg_2658	Primaquine	395.1756087	906.7366026	95.89937264	562.5637424	435.4571268	6522.615508	134.4064121	14.39750981	18.56404933	1613.003111
neg_2659	Canesceol	4.86E-10	11.57959809	4.86E-10	7.033536292	17.11864736	484.7428531	314.2853179	440.9385076	1020.855723	857.4618209
neg_2667	3alpha,7alpha,12alpha-Trihydroxy-5beta-cholestan-26-al	2644.853302	2509.335803	2455.300603	2729.820083	2664.786184	3261.909026	2965.974761	3486.296408	4270.417609	5528.372685
neg_2672	Xanthine	616.0331435	734.6942029	782.8012423	516.5962911	747.851915	1951.57871	1535.535393	2453.179955	2226.185443	2725.164327
neg_2679	(Z)-7-[(1R,2R,3R,5S)-2-(1,2-Dihydroxy-3-oxooctyl)-3,5-dihydroxycyclopentyl]hept-5-enoic acid	3173.723112	3381.808657	4775.139702	1859.63244	2906.763528	3080.278306	2398.822287	3388.63291	3787.962314	3110.546968
neg_2680	N-Eicosapentaenoyl Asparagine	133.5779114	78.38692009	153.8371158	115.0781847	83.67169082	163.9448502	410.7106999	61.79021429	129.6867628	43.38253269
neg_2683	Rigin	386.3781917	334.8457013	350.206307	725.475735	557.3839532	1275.732252	893.9436761	1229.546674	1628.523921	1546.499858
neg_2684	Lanabecestat	5635.698908	4911.455482	3955.129004	12131.80089	8128.459554	9050.086665	11465.62823	8431.767228	8187.170302	6655.766563
neg_2685	DG(2:0/TXB2/0:0)	25603.28806	22299.68443	18646.13823	24328.55137	17045.26994	17910.16959	24782.43086	21312.41481	20499.73482	20262.6723
neg_2688	Tripelargonin	138761.34	111245.2531	85378.42971	52909.1899	92691.23427	16648.3181	15085.45042	10985.88595	10526.91179	22753.57831
neg_2689	nortestosterone laurate	1436.434097	1134.353418	1063.285253	819.159942	1189.173536	7268.462711	3277.777306	4125.438481	5017.023563	5452.205014
neg_2690	geneticin	109.2914067	57.32370284	151.1583685	343.6640784	36.10802746	441.4647695	61.30666205	104.0068847	0.38442947	276.8046858
neg_2691	Estradiol 17-O-Octadecanoate	30736.77709	40197.94923	27141.32328	28144.9161	34386.62253	8135.983573	6795.730763	7994.025492	4883.707234	5974.129789
neg_2692	3-O-beta-D-glucosyl-brassicasterol	1277.009657	1179.26595	2085.899873	866.6592439	2012.68757	1126.347153	4.86E-10	330.0072939	9.014690664	128.9485633
neg_2706	Epothilone D	144.5622031	152.8886615	91.65465902	404.6662038	253.6970168	679.8763906	550.4642515	647.7169099	782.1065171	396.9654743
neg_2707	Descladinose roxithromycin	12655.09445	12904.60433	11881.05802	18324.59547	14702.87303	11227.01491	26338.94062	14192.07995	11997.96413	12828.79671
neg_2711	Polyoxyethylene (600) monoricinoleate	251.9028767	153.626705	85.91749468	50.41388128	220.5380837	265.7569043	165.8757608	385.8692601	468.5540224	915.4941489
neg_2719	2',3'-Cyclic UMP	308.8733826	243.9929141	222.5116453	274.6999331	218.7862348	210.2473661	315.9949366	216.2783144	177.3019106	153.9947
neg_2722	Palmitoylglycine	5.845973991	15.1311264	8.948554657	15.32531176	26.09688409	44.17210032	4.133970819	1.735045163	5.516878419	43.18992033
neg_2728	L-Xylulose 1-phosphate	355.4951279	324.2340527	295.6946534	361.5638176	295.2394514	274.361751	436.8515588	283.1490562	244.1011699	210.9321869
neg_2731	4,6-Dihydroxy-2-mercaptopyrimidine	1958.504104	1713.183745	1627.404054	1948.693824	1687.224154	1457.774575	2247.542428	1600.685835	1349.301177	1176.506457
neg_2736	Fenpropimorph	5179.505822	5073.209579	3129.250051	4788.05003	5058.981666	5689.707472	2422.908252	10991.48407	8546.058797	5811.67506
neg_2738	DG(18:3(9Z,12Z,15Z)/20:0/0:0)	12719.91742	11445.06224	21810.83945	11595.3805	4959.51403	5127.77026	23681.97025	4807.015788	6205.057686	15627.34733
neg_2745	2-Oxothiazolidine-4-carboxylic acid	466.7117753	427.2373322	403.5674486	466.6301325	419.2794497	351.5652685	561.9209399	386.1260341	328.7869218	295.9546846
neg_2747	1,2-Difluoro-3,4-dinitrobenzene	1590.127597	1401.591879	1270.931793	1613.115195	1223.229577	1067.996104	1745.677901	1196.228039	985.7899436	829.0143216
neg_2755	alpha-D-Ribose 1-methylphosphonate 5-phosphate	638.724678	573.5695022	567.1522114	632.2516302	519.6491843	446.3003672	761.654874	510.2770557	454.6790699	369.888015
neg_2757	Pravastatin lactone	2033.740351	1889.753126	2034.608227	1856.77735	2420.940424	2082.83144	2188.505332	2404.054333	2172.737564	2428.593125
neg_2760	4-Carboxy-4-hydroxy-2-oxoadipate	111.5015055	101.1149923	94.96600691	123.2077124	110.1359349	91.12828305	139.2283369	97.35045778	89.26494359	81.58721251
neg_2761	2-Pyrone-4,6-dicarboxylate	884.5425123	774.5706967	710.461544	904.0162094	743.7299661	622.4831197	985.3634243	660.9944628	568.5416392	447.0011385
neg_2764	DG(13:0/20:5(6E,8Z,11Z,14Z,17Z)-OH(5)/0:0)	2130.317068	2102.524128	2147.416241	1802.963253	1870.545329	1701.437402	1176.595738	1238.884095	1877.320689	1603.999822
neg_2766	Valienone 7-phosphate	196.1233466	173.4204092	165.7037574	182.7132347	163.7784781	135.4962968	223.6164314	157.9687692	141.9802484	119.2904864
neg_2769	fructose-6-phosphate lactate	3423.437998	3163.265661	2841.836386	3520.960428	2879.930663	2381.667732	3930.795971	2617.27014	2239.128361	1816.234906
neg_2774	dTDP-3,4-dioxo-2,6-dideoxy-D-glucose	1919.525988	1687.664905	1553.18987	2059.525392	1587.699281	1375.415818	2105.896845	1490.571241	1277.63791	995.8535502
neg_2785	Bisnorcholic acid	14751.25555	11934.46625	10276.22015	15483.1792	15044.38322	13282.83039	17408.18243	14401.98763	13004.94161	13565.21576
neg_2787	Antibiotic JI-20B	355.6181572	279.6782261	461.5556138	167.9694878	371.9929743	216.6996079	98.10368038	139.6993292	115.8152308	303.4136739
neg_2788	dTDP-4-oxo-2-deoxy-alpha-D-pentos-2-ene	1337.243001	1194.976131	1097.167942	1389.757924	1125.125864	911.2178986	1465.604239	1071.119131	881.5305856	715.3925822
neg_2791	6-Phospho-D-gluconate	378.8681354	323.0432659	311.4809603	391.6648533	307.6033722	252.34402	421.94189	288.9659778	233.4535332	207.0881601
neg_2792	thioinosine monophosphate	1198.538221	1047.822439	1012.01179	1246.58205	1045.4219	881.2709459	1416.591175	1025.525359	861.5903893	722.5948892
neg_2793	dTDP	3485.341708	3067.175304	2880.512592	3608.998587	2825.305629	2273.436857	3843.335473	2629.381443	2202.044303	1797.315052
neg_2795	3,4-Dihydrospheroidene	37946.89978	39962.56639	38717.25462	52813.10118	48954.5573	80403.17537	41227.5819	73091.87126	79694.34783	121727.9224
neg_28	N-Methyl-L-proline	1700.189956	1743.537406	3451.072256	1506.571274	1112.045024	428.5776989	2030.718765	927.4458474	48.17568058	107.4121326
neg_2800	19,20-DiHDPA	3903.434131	5984.996359	8369.474164	2197.316246	2767.538829	819.4940272	752.6655572	847.0853877	862.1435563	859.4440402
neg_281	3H-1,2,4-Triazol-3-one, 4-(4-(4-((1R,2R)-2-(2,4-difluorophenyl)-2-hydroxy-1-methyl-3-(1H-1,2,4-triazol-1-yl)propyl)-1-piperazinyl)phenyl)-2,4-dihydro-2-((4-(trifluoromethoxy)phenyl)methyl)-	62.44820437	144.1591939	177.5797879	119.4649121	79.80589239	97.90448602	90.60932605	55.1156682	15.94533937	69.30493709
neg_2822	Oleic Acid ethyl ester	274.3111946	112.2378798	150.5483776	4.86E-10	185.6969111	476.0417475	152.8959853	236.0171561	754.846091	1096.695861
neg_2825	8,10-Hentriacontanedione	13.16503449	14.71506529	156.5631253	17.01665527	4.86E-10	4.86E-10	1003.735148	4.86E-10	4.469334054	4.86E-10
neg_2830	6-Hydroxy-8-heneicosanone	1952.379449	1312.206327	1147.690386	709.923599	1210.710601	13424.71418	6653.236642	11501.03394	14705.23301	14849.633
neg_2832	(E)-2-Tetracosenoic acid	1558.72917	1332.377855	1078.495961	1248.625697	1233.329953	1743.771887	1404.312501	1738.29477	2266.345394	3014.033648
neg_2838	Cholest-5-ene-3beta,26-diol	2412.201928	2763.846249	2419.858186	1893.614603	1707.266194	979.3872907	289.4185191	971.7185144	1736.861684	2723.045023
neg_2840	10-Hydroxy-16-hentriacontanone	109.2466187	64.09154563	445.020231	62.88396348	1.436468919	4.86E-10	2788.662868	4.86E-10	31.93662577	4.86E-10
neg_2845	FAHFA(16:0/9-O-16:0)	194584.3868	171768.5469	326822.9474	141972.683	13703.39219	9261.905961	1146491.917	5382.647331	88247.23104	36153.1166
neg_2861	2'-N-Acetylparomamine	2359.295966	1878.255207	2502.068729	1338.093228	3590.193993	6829.168695	4343.559107	8572.499681	7017.381601	7388.802547
neg_2863	2-Octaprenyl-3-methyl-6-methoxy-1,4-benzoquinol	1520.853865	740.9966698	696.019868	247.9078584	207.5738073	168.9892084	121.7534216	73.08702329	119.1308188	224.8730441
neg_2867	6-Phosphonoglucono-D-lactone	311.4497261	271.8851917	261.7624688	335.1027481	277.1922512	227.0966994	366.8503356	262.827737	232.908268	190.5823647
neg_2873	PA(10:0/19:0)	695.9333434	773.9800265	669.2802572	926.4561115	727.9699437	1355.005404	625.9856968	1202.67861	1533.554443	1347.862428
neg_2874	5-O-(1-Carboxyvinyl)-3-phosphoshikimate	849.3160087	777.3084805	693.0165381	864.5060149	673.0239516	586.1262152	929.1180315	655.8610829	545.3584272	453.7427006
neg_2879	urea citrate	269.3467414	243.5593917	245.2935774	297.2639486	240.4669128	203.4530769	315.1967081	236.1778727	195.9580614	187.8397161
neg_2880	2-Nonadecanone	35796.01093	8215.267414	10412.58106	3420.650781	25419.93928	226921.7028	156666.2215	179294.684	213006.8465	181281.6431
neg_2890	DG(21:0/18:1(9Z)-O(12,13)/0:0)	933.6982764	1973.522823	10484.60675	4943.983193	511.9069655	43709.89033	6535.095983	24851.32274	28745.6273	22919.32724
neg_2891	2-Carboxyarabinitol 5-phosphate	146.9708215	137.7005824	128.7086446	153.274361	122.7378615	122.21091	153.6878918	117.3160554	114.0983469	86.62797428
neg_2894	4,6-Tricosanedione	6365.8505	5767.400478	4880.329792	3110.637732	6610.541539	9377.326844	8795.299213	10550.20152	22897.04951	30997.38232
neg_2896	24-Hydroxycholesterol	25331.45375	21454.65738	20594.55203	25566.92334	24273.47149	22245.99171	30552.46243	25971.9776	22702.69478	20393.43319
neg_2897	4-alpha-Methyl-5-alpha-cholest-7-en-3-beta-ol	1170.4366	1267.122285	1129.978241	838.3328759	1570.157952	608.7828426	170.5289071	762.6836649	1054.092604	981.443198
neg_2899	N-Nervonoyl Proline	152.2366741	171.0292617	222.4672897	21.961516	67.24909805	20.54412589	41.30647253	94.78286921	87.68880116	115.6033005
neg_290	(1R,4S,7S,10R,13R,16S)-13-(1H-Indol-3-ylmethyl)-4-(2-methylpropyl)-7-(2-methylsulfanylethyl)-16-(phenylmethyl)-3,6,9,12,15,18,20-heptazabicyclo[8.8.4]docosane-2,5,8,11,14,17,21-heptone	292.6527617	361.6273365	1289.442213	507.2448517	8.883723098	133.2511059	3.635215957	22.29616853	0.814120813	3.341016927
neg_2901	Arctic acid B	4965.943256	4348.968683	4133.312639	5019.382848	4156.086972	3521.814142	5361.138361	4071.10286	3434.850682	2820.688103
neg_2902	Arctic acid C	159.1673045	149.5452266	132.8307309	176.599294	132.0152351	104.5808759	182.6337119	129.2204243	119.119446	102.8608383
neg_2908	Imidazole acetol-phosphate	130.2591835	116.2164798	118.090103	140.9649238	129.4545777	103.5491383	152.8725011	123.102927	111.099308	96.60681655
neg_291	Moschamine	72.39079001	270.9049432	419.3808052	215.1038314	90.41565371	59.51319063	5.995753856	33.99215554	8.07128843	0.214162917
neg_2920	Inositol cyclic phosphate	733.4367965	656.3740263	559.4956229	708.7653008	604.186142	525.4941332	811.937937	565.8887285	512.5764435	441.883408
neg_2923	L-Prolinamide, 5-oxo-L-prolyl-L-norvalyl-	87.76161389	86.71479186	252.8958784	41.32157065	178.3408016	337.6805683	68.22277778	467.0291268	454.6348936	614.0184753
neg_2926	6,8-Nonacosanedione	10313.17229	8529.111966	6513.049775	2652.148686	2204.601539	5428.688828	30632.44602	6436.042164	2732.85001	3951.533574
neg_2927	Eremopetasitenin C2	22.51052917	23.87899278	28.60582246	18.290476	63.99596738	86.11226393	242.1558562	62.85427763	215.3625157	272.6220996
neg_2929	Momordicilin	80645.87841	83083.29295	67789.98548	62681.50726	82792.87169	21564.34329	65155.68606	25166.10546	23181.22646	33924.69627
neg_2932	Mosinone A	5615.869335	5535.586779	4835.765633	5155.306174	6524.058467	4638.206828	12734.44482	4965.110916	3860.060362	3864.013254
neg_2936	DG(a-25:0/PGF2alpha/0:0)	71318.08253	110420.2522	52520.02994	129214.8693	54100.95887	109613.7313	248650.7011	63701.96372	72368.37787	60637.43884
neg_2937	3-Geranylgeranylindole	23295.43417	37078.94841	13220.18896	27619.91067	11403.99863	9547.59186	9026.003503	7553.653717	9256.563901	7413.119435
neg_295	Deoxyloganin	417.5382606	2053.587187	5391.825898	2933.992722	679.7689074	137.1677337	67.68651458	64.37276559	13.35090194	27.57915312
neg_2961	Testosterone	25821.96489	22298.70949	20994.5397	23463.75444	25413.73183	19261.58199	26457.1151	20604.7925	23011.48054	22056.55937
neg_2964	Tricosanal	32199.23924	15470.62595	24898.11807	7826.121216	20549.76229	19725.82644	85596.70689	24467.5315	60112.86911	48208.41565
neg_2976	Estradiol 17-dihydrotrigonelline	44.59787126	33.11577956	40.972979	15.09659768	383.0119069	214.7599644	615.4326619	184.6684508	326.237224	88.17510679
neg_2977	3-(Acetyloxy)-2-hydroxypropyl octadecanoate	422.6510635	340.4282275	309.3429866	119.1539248	535.9662223	934.3012781	900.5883522	1106.345713	1206.756221	1497.242123
neg_2978	(2E)-2-dodecen-1-ol	144.5700236	52.75778138	88.39799274	0.716103139	71.80285107	142.4521592	502.6680681	125.8612518	492.7700272	368.3404185
neg_2982	2-Heptyl-4,5-dimethylthiazole	9513.317378	7703.082535	10642.0073	5374.447945	8438.094425	7927.560986	7799.450293	1181.872798	939.7900908	2074.01116
neg_2983	LysoPA(O-18:0/0:0)	6376.732442	4933.749634	4675.545164	5571.054931	6383.038639	5817.586176	7892.361256	5566.745488	5559.185797	5500.705246
neg_2985	Cadabicine methyl ether	616.0089718	508.23323	281.5864215	142.2932247	2191.216819	1182.676585	3920.135085	1075.068843	2195.98299	558.2341805
neg_2989	DG(15:0/20:0/0:0)	6182.42446	5787.650675	4008.164823	3733.340513	9035.746923	9390.912342	7326.53438	12320.20311	11850.96347	8426.526707
neg_2990	DG(14:1(9Z)/22:0/0:0)	11734.95166	11124.1561	14438.04239	10629.13843	5403.191182	5674.06763	22763.41645	4766.529737	8354.310845	11554.47025
neg_2995	Ginsenoside Rh8	19861.40319	17950.47541	15984.97901	17139.08335	23354.72299	22667.85509	23577.75234	22478.59542	23384.69208	19097.56865
neg_3000	bufalin	6431.148187	5275.284836	8497.538087	14869.65228	16325.83406	13026.15755	3793.012622	10224.32453	4330.588913	5497.478213
neg_3008	1-Naphthyl phosphate	295.4340302	242.6766011	263.3351598	311.472415	310.2774725	242.2732207	385.3885022	282.6307445	259.9945682	225.1012705
neg_3012	13-Hydroxyoctadeca-2,4-dienoic acid	43202.57543	38119.62779	38968.05228	35077.67564	37314.00794	57194.6695	42040.4468	55882.11775	62190.72267	85346.54178
neg_302	Lyciumin A	4.552825636	19.75945293	135.3067764	27.15981663	4.86E-10	4.86E-10	11.35502442	9.148955123	4.86E-10	3.361887829
neg_3036	8-Hydroxy-14,16-hentriacontanedione	2.628327672	4.932134241	2.099742615	0.082290919	4.86E-10	4.86E-10	807.286533	4.699746938	57.66568189	20.25337148
neg_3043	PA(18:3(10,12,15)-OH(9)/13:0)	7143.412269	7405.398183	6612.49469	8166.479442	7524.995388	5933.48525	6457.629949	6561.631912	6499.482141	6880.952766
neg_3046	N-Palmitoyl Tryptophan	210.7819988	222.2171722	139.8532717	178.4745989	219.7284961	274.5315104	342.481359	305.5735035	383.7349128	389.394492
neg_3050	Cer(d18:1/LTE4)	3956.162644	2820.99196	3061.959269	2516.944282	2403.371469	3435.243033	5148.185232	2485.507532	3729.399241	4276.041752
neg_3053	Demethylphylloquinol	6313.433458	5675.054245	5097.903332	4845.884802	8406.3716	6881.230149	7714.654378	6696.395912	9428.489931	8019.404766
neg_3057	Melizame	259.2454643	216.2780353	180.4296502	234.9089747	208.0665532	263.3699359	335.7839919	337.199714	469.6972229	471.4075518
neg_3059	1-Acetoxy-2-hydroxy-16-heptadecen-4-one	11290.52448	12092.70494	34387.00354	6897.999795	12779.38839	678.3446354	323.5143567	580.0077285	809.4250772	1048.984529
neg_3067	Cascarillin	725.2535038	661.9664979	1052.61745	473.7514103	865.393068	2147.619876	1520.421543	2762.595423	3221.382308	3232.251807
neg_3079	1-Ethyl-3-(dimethyl-aminopropyl)-carbodiimide	19.4729616	11.01740827	21.21981034	3.171743756	44.25613498	330.6580075	194.5718909	399.3447714	522.3138108	626.289579
neg_3082	5-(1,1-Dimethylheptyl)-2-[5-hydroxy-2-(3-hydroxypropyl)cyclohexyl]phenol	877.7122495	540.5293083	557.2457915	288.1960788	234.6005557	1052.618991	1027.811468	558.9340956	819.0656587	704.6995358
neg_3090	28-Glucopyranosyl-3-methyloleanolic acid	4117.216288	3864.011715	3261.35191	3956.934608	5451.620151	3950.411244	5320.940357	5327.526712	5674.85298	7025.255067
neg_3091	SM(d18:1/14:1(9Z))	8680.799654	6025.275003	6618.631657	4040.424125	4018.937794	12256.93499	9939.340797	7613.995594	11373.07019	9635.437461
neg_3095	Orotidylic acid	835.8074446	702.9468494	708.0216017	858.9646862	718.8201479	607.0483406	975.2014078	700.7339563	574.8929769	495.8147481
neg_31	2,4,5,7alpha-Tetrahydro-1,4,4,7a-tetramethyl-1H-inden-2-ol	107.1258125	125.6225145	228.4295943	154.0396573	159.4683867	1.016165807	159.5905933	142.9184816	12.86774587	12.12010134
neg_3112	5a-Cholestane-3a,7a,12a,25-tetrol	138.0162582	154.3733613	1754.236162	1491.648252	74.61670451	192.0373227	4.86E-10	147.2692494	266.7089909	231.8766571
neg_3117	2-Dehydro-3-deoxy-D-arabino-heptonate 7-phosphate	274.1742719	226.400708	210.8650905	262.6014656	222.9129642	182.874063	285.4479976	204.3245224	185.7636778	151.9903157
neg_3118	(3'x,5'a,9'x,10'b)-O-(3-Hydroxy-6-oxo-7-drimen-11-yl)umbelliferone	973.3152732	952.3388794	724.5528197	806.8888642	612.0139435	411.8602845	696.2770798	1483.446335	962.322752	3374.998931
neg_3120	15-Docosenoic acid	966.3554431	309.2449423	705.8822847	166.1807454	51.09768838	58.66520044	13467.83566	96.77831846	13.15970466	7.142118702
neg_3121	Uridine 5'-diphosphate	1329.222916	1160.164858	1082.696616	1332.121562	1129.356961	916.4655069	1484.294164	1079.505357	925.7838901	730.8751935
neg_3126	Luteolin 4'-sulfate	1604.764243	1357.322556	1285.210613	1493.999188	1304.515183	1124.017365	1684.444316	1221.514151	1037.329557	861.1857893
neg_3130	4-Methylumbelliferone	12.07687224	16.35724455	2.244720444	2.590609826	20.15702743	79.9424363	99.17651028	72.97017412	157.0189983	131.6990652
neg_3133	Fluorodeoxyuridine monophosphate	2452.682196	2130.696988	2052.705375	2428.422792	2076.516446	1788.822538	2831.788616	1957.900597	1686.715674	1422.367018
neg_3137	Alisol A 24-acetate	2907.040121	3121.317071	2255.67516	2131.799509	4368.589178	10170.36778	13794.45359	9707.843376	18888.47497	14083.00005
neg_314	xi-p-Menth-3-ene	322.9826779	217.5086734	366.8343118	700.4667216	233.0047692	142.8455871	2456.560483	526.6887026	54.09569506	123.6379944
neg_3155	4alpha-carboxy-stigmasta-7,24(241)-dien-3beta-ol	74.35241668	58.9045878	43.17009984	73.65476008	59.87353307	233.13212	181.8470105	119.1055663	167.3045965	209.7983084
neg_3158	TG(8:0/8:0/15:0)	8175.946762	7220.234651	8533.680658	6973.252575	8178.646001	10053.84503	6617.854249	11423.74113	16502.89127	18330.88518
neg_3159	Butyloxycarbonyl-leucyl-glycyl-arginine-4-nitroanilide	6.091418633	3.731373931	0.141331778	27.80716967	11.42598552	27.42989673	4.86E-10	4.86E-10	4.86E-10	20.19094581
neg_316	4-(2-Methylphenyl)butan-1-ol	30.12017019	33.37071289	53.34233571	9.193738443	28.63450556	35.57987554	37.72196807	40.69491826	2.952990039	18.0855261
neg_3170	DG(15:0/16:1(9Z)/0:0)	25978.43257	27616.88941	21359.42138	32540.25784	24022.09266	13389.758	53353.49945	13643.47904	5840.075834	5958.948202
neg_3177	24,24-Difluoro-1alpha,25-dihydroxyvitamin D3	87142.80042	78502.30289	80895.19175	86105.65531	80034.57801	72794.32757	105435.8243	78537.95977	72807.39882	66184.3473
neg_3178	Cohibin A	54641.01247	53068.68155	57338.46017	67065.81755	77304.60303	187926.0226	65306.72047	80524.48572	93896.89027	205378.6496
neg_3181	Triamcinolone acetonide 21-palmitate	9805.639125	10134.47082	10663.79091	12473.33637	12695.06662	28949.66862	15511.92894	15189.97465	16583.19119	30984.47348
neg_3182	N,N,N-Trimethylethenaminium	142.4893054	101.7980844	50.87096304	99.04641585	37.52844908	80.60302108	7.034899792	4.86E-10	0.577503071	70.76243624
neg_3183	Dihydro-3-coumaric acid	334.4019822	226.9967378	122.9546269	283.08239	108.1188181	173.7297815	45.86025085	11.07224682	9.271456386	157.8627794
neg_3184	7-Methoxy-6-methyl-2H-1-benzopyran-2-one	499.6370809	352.1055763	197.014805	418.048657	159.9896373	219.4172568	51.93947646	4.86E-10	4.86E-10	209.2465499
neg_3188	Macrocarpal B	168.1951136	221.9408705	384.9197916	59.8746774	37.00899802	4.86E-10	42.74512029	11.8476631	4.86E-10	5.060599432
neg_319	2-[(2S)-2,6-Diaminohexanoyl]oxyacetic acid	1528.780409	1527.336867	1967.590289	1032.727007	2584.981953	2262.681331	4279.899847	2519.391602	300.8920041	1066.536173
neg_3196	DG(20:1(11Z)/22:6(4Z,7Z,10Z,13Z,16Z,19Z)/0:0)	1764.860694	1884.407306	1428.596968	1859.385242	1558.06129	1797.804943	1892.333166	1266.902259	1065.202486	1083.312755
neg_3199	4,6-Tetracosanedione	351.4534077	289.698913	99.64021901	216.8226208	54.8255842	84.61213121	78.34382712	103.6959067	221.6318472	65.61748765
neg_320	11,12,13-Trinor-1,3,5-bisabolatrien-10-oic acid	518.9961937	672.9074556	940.1236443	616.8855611	1577.096545	1148.889558	6401.989967	1482.407497	1819.956321	3432.414035
neg_3204	3-(Imidazol-4-yl)-2-oxopropyl phosphate	100.1896341	80.2791988	86.24656007	83.34876761	72.7772042	65.56911119	109.4197205	76.6431426	64.09061832	57.76806162
neg_3208	(E,Z)-2,4-Dodecadiene	123.4279199	121.0913926	140.4580387	151.9638533	24.82202307	4.86E-10	1355.924274	45.52290152	4.86E-10	4.86E-10
neg_3209	N-Myristoyl Proline	3272.862549	2849.005086	3606.282314	2850.596844	2765.461975	2246.095803	1153.563128	2370.273291	9662.173814	1239.380953
neg_3210	Eicosen-1-ol	1388.097467	293.1277877	319.1316895	59.55597152	959.4925451	6978.827927	5779.581276	5047.315235	6433.582053	4266.587947
neg_3211	DG(10:0/15:0/0:0)	19.64605469	78.37857464	2219.508095	1049.878689	4.86E-10	4.86E-10	1125.510953	117.8295772	0.208824705	4.86E-10
neg_3214	DG(18:1(12Z)-2OH(9,10)/16:0/0:0)	6840.004924	5260.889683	3731.740389	5014.06255	4806.400104	3441.717796	6174.27398	3555.505559	4269.184926	2932.390444
neg_3217	1-Ethoxy-p-menth-2-ene	643.2665809	518.4354139	368.507665	343.5339944	263.3985131	189.7172077	596.8370694	148.5699206	169.6512273	156.9590699
neg_3222	Cer(t18:0/TXB2)	795.1727782	843.9877419	647.60031	695.6756049	526.7726942	349.4763353	688.5309793	449.6207126	415.6378339	430.0094333
neg_3229	7alpha,12alpha-Dihydroxy-5beta-cholestan-3-one	88.26334017	83.97352637	69.29738895	31.43160918	35.25905285	56.51236293	75.71101661	88.7946009	95.36895488	106.3170828
neg_323	Rothin B	436.2865928	508.4615877	701.095077	1131.97836	468.2111369	358.3301072	724.8964808	600.5731053	34.53838509	140.8189206
neg_3230	N-Stearoyl Arginine	2685.146391	2631.196672	2488.882607	2539.241829	2005.007337	3167.032483	3205.758908	2951.344128	3436.342211	4023.631096
neg_3231	alpha-Tocopheryloxyacetic acid	2588.317202	2262.204068	1765.442558	2334.738282	3710.273036	228.3846485	0.993562904	62.29379446	18.51557086	84.05513553
neg_3235	Ganoderiol I	522.5924055	504.0808581	508.4521788	282.5873546	367.6554636	314.9929054	236.0742506	289.903807	470.5023243	433.1826856
neg_3240	2-Phospho-D-glycerate	80.80677272	69.74777473	65.00512711	75.13361567	68.39812795	59.78715014	85.20834516	65.52690547	55.92260071	47.76577945
neg_3242	(2Z,6E)-3,7,11,15,19-Pentamethyl-2,6-eicosadien-1-ol	107.9162514	60.46045812	36.88260768	8.444688402	2.682887728	11.12672337	122.6049506	3.910619642	25.48950157	50.91442854
neg_3249	CE(18:3(9Z,12Z,15Z))	8088.797024	32521.76114	65278.5521	294410.049	177537.9362	1115.291164	265.3784157	13897.18823	4112.521439	4755.044708
neg_3258	Sucrose laurate	280.2230861	59.37508698	421.028784	103.2728465	119.293831	447.6560672	283.2780166	286.5611619	500.2038983	501.494385
neg_3260	DG(6 keto-PGF1alpha/a-25:0/0:0)	42426.42654	73046.0137	95182.33422	170096.6201	225311.0891	21971.26562	41955.48447	105057.2308	27314.43254	24198.67662
neg_3265	Quinine	2912.56303	2748.106406	2789.077591	2388.662967	2753.685437	2316.507028	3477.104804	2186.863515	3242.538462	2313.982096
neg_3268	3-((((-Oxoheptyl)amino)acetyl)amino)methyl-7-oxobicyclo(2.2.1)hept-2-yl-5-heptenoic acid	15222.64487	14116.6328	13988.37737	12667.14271	14623.18654	12152.24122	18014.84841	12072.98365	17400.96262	12144.32429
neg_327	Tanshinone IIA	465.8742493	668.5655697	1154.042527	649.7668478	615.1693569	333.6918712	305.0448023	289.9700027	13.79472334	65.78743669
neg_3273	2-[[3-Cyclohexyl-1-[2-[3-(diaminomethylideneamino)propylcarbamoyl]piperidin-1-yl]-1-oxopropan-2-yl]amino]acetic acid	1524.193552	1315.005204	1244.643714	832.641516	1044.65112	401.2448008	1044.562863	446.6319558	355.7452014	433.4926686
neg_3274	Lucidenic acid D1	2081.301048	1401.999353	1424.774282	636.4673292	1463.078798	291.8549413	942.1525072	104.2752072	93.79297973	261.0766897
neg_3282	3,5,5-Trimethyl-1,2-cyclohexanedione	87.84148397	111.825387	120.215347	95.96630585	106.8386183	81.45268259	59.32695104	100.3820761	113.7512334	128.0655011
neg_3287	Cefazolin	9401.562764	8172.999793	7873.456067	9478.923278	7823.812689	6783.74142	10501.34268	7503.039198	6421.097921	5373.304044
neg_329	Amotosalen	29.16049641	37.6327275	93.94143226	38.26195556	16.31723265	27.96301211	73.05805373	97.7726438	22.43358777	24.09617745
neg_3294	DG(8:0/13:0/0:0)	205.579309	96.93020843	59.83923885	91.71127492	57.27271599	58.18382963	327.8603191	23.15768507	52.11143997	56.95187295
neg_3296	3-Hydroxy-1-phenyl-1-eicosanone	12144.36964	10176.13565	10197.28043	12448.09783	9930.410207	8943.532223	13378.77775	10406.522	8872.477601	7456.091145
neg_3303	1-(3-Methylbutyl)-cyclopentene	18.61897458	23.96448517	14.36120457	4.86E-10	4.86E-10	0.001919377	61.44272397	4.86E-10	4.86E-10	8.517424624
neg_3307	Desmethylnortriptyline	3901.197489	3857.876029	3329.627831	3544.51863	2514.772224	2070.80948	1989.566221	2688.764183	1967.056889	2399.503901
neg_3316	DG(18:4(6Z,9Z,12Z,15Z)/16:1(9Z)/0:0)	4498.125449	4116.787126	4031.698259	3637.032951	3075.202726	3698.740699	3928.630629	3597.88778	3669.873657	4259.468085
neg_3322	Methyl 2-octynoate	118.471584	155.7775021	164.7043889	118.1412464	137.4535399	105.031638	101.9073576	149.3405385	173.7708205	159.8403764
neg_3323	Auxin a	209.1035271	105.1507849	94.92705791	85.87426806	83.82688979	147.2287566	100.5583048	116.5059316	26.59224179	64.06767477
neg_3328	DG(15:0/18:2(9Z,12Z)/0:0)	74603.43019	29905.36037	47843.59797	35456.75959	21365.57659	16775.1587	226587.201	14067.82235	6707.544929	5417.091711
neg_3332	Cholestane-3,5,6-triol	1059.813712	946.5812345	757.2124668	911.0064877	853.001176	584.4103304	452.8757844	378.6634659	244.0691329	345.9571156
neg_3342	Methyl 2-(10-heptadecenyl)-6-hydroxybenzoate	2147.528446	1829.393313	1985.521036	3070.218062	1838.391603	1938.3673	2183.074158	2180.707561	3503.572696	3390.160871
neg_3343	Eburicoic acid	951.788609	767.0658605	704.5789988	621.3120752	1539.324049	1367.832407	2119.30884	1639.357805	2238.896516	1751.565023
neg_3350	Theasapogenol A	76.18986634	161.7810062	161.1759963	104.703776	135.4424764	133.8733494	127.7222758	76.99026239	153.1368136	188.4161192
neg_3356	Busulfan	675.3319157	616.497199	547.5702026	654.8182481	608.7998065	520.1257366	811.6956525	564.2386032	510.825821	420.531744
neg_3359	DG(18:0/18:2(9Z,12Z)/0:0)	685.5103459	669.252672	546.7861339	169.774776	50.40696517	224.1362134	62.35169975	76.71981415	1227.512848	155.7315517
neg_3362	DG(a-25:0/PGF1alpha/0:0)	12032.72386	15999.26323	5738.250659	11006.97712	41231.63519	17239.65812	36405.41635	15150.63456	17089.25958	20149.62821
neg_3368	Hexadecadienylcarnitine	30.38607231	25.64016475	21.4118027	12.75501908	11.42987948	16.03275857	47.12614068	6.01590618	9.316782868	93.63957086
neg_3374	Erucic acid	502.2879886	160.5803118	198.2380066	4.86E-10	314.3514353	707.1594573	370.2158728	351.9534449	1058.440144	1108.228702
neg_3375	Lexacalcitol	4624.931957	3720.909721	2990.317306	4267.228599	6875.395485	3669.7601	2041.692569	3677.36892	7505.570702	3492.73973
neg_3376	UDP-alpha-D-galactose	2815.386573	2496.042083	2379.356775	2756.699955	2384.483253	2098.264621	3181.478936	2320.980499	1993.378585	1724.32076
neg_3377	PA(18:3(6Z,9Z,12Z)/PGJ2)	1570.536228	811.4431473	1467.410795	325.9330531	20.81443507	1563.84415	1405.603985	1200.443805	1103.343463	999.6921123
neg_3379	Muricatenol	83035.82733	51167.96483	59470.82067	30066.38492	16247.81749	112272.5465	96186.08042	64746.00947	67241.0556	69500.8916
neg_338	Carglumic acid	481.364158	712.531048	937.9709076	500.8047883	505.8684636	259.6471923	100.6956719	186.0458987	4.586632408	11.40222171
neg_3380	PA(16:1(9Z)/20:5(5Z,8Z,11Z,14Z,16E)-OH(18R))	6995.080984	4830.893704	5103.351601	3189.575817	2008.570569	8799.443579	7919.592004	5315.69899	5474.198064	5727.653786
neg_3386	6-Hydroxy-8-tricosanone	869.2008054	156.0346769	316.5648141	135.3488337	756.5475239	8220.032862	7930.239332	8504.344431	9313.094165	8157.064067
neg_3389	DG(14:0/0:0/17:0)	25984.3183	16844.42767	26522.17165	19402.24623	14726.04959	6150.68871	15879.04074	18839.00783	13756.9991	22228.54463
neg_34	Spermic acid 2	2597.411932	2096.948864	3027.766335	1139.679063	1723.581567	217.9572935	2574.576251	3310.570052	246.5750415	434.7549511
neg_3405	7-Hexyl-2-oxepanone	68.61281905	42.17371989	55.29043643	52.4327303	26.23407228	123.2240671	180.4786914	77.01225063	86.13180032	62.68180919
neg_3414	alpha-D-xylose 1-phosphate	72.73785051	65.77505745	68.0998101	72.15634399	65.56350813	55.10924973	76.89655899	68.49038442	52.75752467	42.76960286
neg_3415	Isoleucyl-Methionine	1298.677675	1193.069679	1195.163594	1364.096985	1239.092743	1052.652946	1582.176212	1131.878819	1004.017372	919.1794697
neg_3417	MG(a-21:0/0:0/0:0)[rac]	8.727741085	2.666421968	0.010341506	4.938823404	2.593623492	4.591273039	22.37908073	27.21006009	28.10202773	45.62149045
neg_3418	6,8-Heptacosanedione	670.2867596	429.8387306	453.5833123	125.8431067	544.919263	1607.139899	6117.952734	874.1603582	1224.786858	3934.785964
neg_3421	4alpha-formyl,4beta,14alpha-dimethyl-9beta,19-cyclo-5alpha-ergost-24(241)-en-3beta-ol	642.2727258	615.8906704	868.1820001	779.0945946	523.5857279	1175.153945	2028.978855	1028.701135	783.2270456	1496.111009
neg_3423	28-Methyl-27-nonacosenoic acid	901.1927121	345.7085439	578.4255756	90.92740701	4.86E-10	105.3615446	2099.544234	691.8379795	106.40156	250.3138169
neg_3428	DG(18:2n6/0:0/20:5n3)	208.2862661	156.0067143	274.1491585	152.1302633	57.82139627	93.87579618	333.3838873	216.7531348	242.2398096	266.2318937
neg_343	[(2S,3S,5R)-3-Azido-5-(5-methyl-2,4-dioxopyrimidin-1-yl)oxolan-2-yl]methyl (2S,3S)-2-amino-3-methylpentanoate	977.5186449	1414.142124	1694.987521	1165.714662	703.0696922	879.8308991	216.1839389	574.907044	9.137010601	18.18995747
neg_3436	10-Octacosene-1,12-diol	4.86E-10	4.86E-10	4.86E-10	4.86E-10	4.86E-10	10.96302689	51.07284492	4.86E-10	7.355904893	62.7635721
neg_344	(2S,3S,4S,5R)-6-(Benzo[b][1]benzazepine-11-carbonylamino)-3,4,5-trihydroxyoxane-2-carboxylic acid	610.1976478	1042.533601	1505.589139	913.6873025	553.2613077	438.118225	130.9583737	315.4508192	93.1093375	44.40963964
neg_3441	2-Octaprenyl-6-hydroxyphenol	235.4825944	700.9588903	316.9282563	421.8339019	576.7068165	989.0507437	441.2059358	1108.559332	797.8203505	256.334993
neg_3470	2-Oxo-3-hydroxy-4-phosphobutanoate	403.1070888	330.6122458	262.8236444	342.4213926	292.4346952	199.8611503	473.0050217	231.7018394	213.4765021	201.5602733
neg_3506	simvastatin hydroxy acid	90.71174268	55.63727024	55.38462133	76.84583937	77.50299196	44.45875879	67.28130188	69.11946619	136.5930461	126.9530616
neg_351	Luteolin 3'-glucuronide	245.2445512	238.9754748	341.4579607	127.9593179	206.6474164	128.3553399	173.7939125	203.9967705	45.21670138	38.16425587
neg_352	Isonocardicin A	42.74303294	69.2105235	81.85482523	60.18595943	6.372477104	11.82194084	6.036916465	29.07802022	4.86E-10	8.697755994
neg_3524	PS(20:2(11Z,14Z)/6 keto-PGF1alpha)	65.81895934	33.66866647	44.29713299	69.58306904	64.10682438	53.87352964	86.06172252	33.55810229	49.81921765	42.43204262
neg_3525	Antibiotic JI-20A	51.96755704	82.89187973	36.67699754	44.5912257	47.58922919	40.22105568	33.36117974	9.78048639	29.20785904	16.9557409
neg_354	Daidzein 4'-glucuronide-7-sulfate	674.2284537	357.4659324	405.9909151	514.7268479	294.3857878	289.9619629	228.4317545	63.7057571	73.92304026	327.2797127
neg_358	8-Hydroxyluteolin 8-glucoside 3'-sulfate	1004.264705	1097.195597	1268.003771	884.241925	1249.967478	972.417606	1201.606295	1455.419031	212.2722068	635.6447459
neg_36	Polygonal	664.2612103	652.3164401	1081.464701	425.3682814	433.4406933	33.63794063	481.2186502	795.7969516	22.09407043	65.64934001
neg_3610	DG(14:0/20:4(6E,8Z,11Z,14Z)+=O(5)/0:0)	45.0111979	20.34627093	26.31724964	23.11282892	57.6230252	1025.604595	1221.780433	477.0684046	573.2605606	74.44078608
neg_3615	Fumigaclavine A	1051.989067	493.721503	882.2773572	260.3231969	753.1794247	1606.707403	200.3781524	27.99668324	4.86E-10	370.7860914
neg_3621	manoalide	177.4681245	175.8976959	133.8878478	392.7510598	374.3441144	255.7884735	181.5894936	201.813599	119.422541	113.4686676
neg_3622	PS(LTE4/16:0)	288.6777726	265.9613432	282.9885251	403.5340443	267.0328841	215.6848887	300.4003878	170.4858887	236.6707232	109.1051704
neg_364	4'-Hydroxyacetophenone 4'-[4-hydroxybenzoyl-(->5)-apiosyl-(1->2)-glucoside]	0.373673183	75.71253056	136.9696794	171.7714984	190.4713202	40.70399672	1057.05247	105.7444027	245.6011277	602.6800215
neg_368	3'-(2'',6''-Digalloylglucosyl)-phloroacetophenone	107.5589369	188.6923252	220.1366124	191.4107755	267.6389039	190.6498333	764.3496299	320.9589241	92.75090923	331.3493216
neg_369	Cytidine 5'-monophosphate-N-acetylneuraminic acid	77.3227842	120.7964654	144.6787251	61.51401642	33.75436556	115.0989368	21.31431875	28.30135711	37.87362956	18.61047793
neg_3696	3-Butynoate	1335.867097	1187.51547	1092.041057	1340.659764	1136.349881	1009.189168	1481.715385	1128.421952	948.4680204	872.3614608
neg_3701	2-Furanmethanethiol	1422.567478	1298.81252	1197.954597	1439.861697	1258.577818	1093.060258	1652.005523	1202.29391	1060.958553	937.7079167
neg_3702	2-Thioxothiazolidine-4-carboxylic acid	368.7959108	314.7807048	314.8534809	368.2142526	306.2041435	270.0829093	420.8688902	297.6395041	257.9532453	231.9259126
neg_3726	Monohydroxydiacetyltaxine	1143.597969	3523.258928	7952.993866	5892.952376	1456.099178	101.1177494	4.86E-10	56.43721662	80.63994148	66.87988662
neg_373	5'-Phosphoribosyl-N-formylglycinamide	463.2530247	664.1694298	675.1972934	307.068369	282.3222582	249.6307167	80.39276186	194.4612107	5.303207023	7.450360918
neg_3732	2-Amino-5-((1-((carboxymethyl)amino)-3-(methylthio)-1-oxopropan-2-yl)amino)-5-oxopentanoic acid	22530.44262	39426.4119	57152.74047	57330.07099	22164.5359	4977.250939	2218.462306	1557.749708	924.1836727	796.390794
neg_3734	3''-Oxogentamicin A2	7542.971588	7199.812366	7022.708928	3470.003452	2935.698721	1914.663259	9801.984339	4599.47483	2679.044279	4408.577507
neg_3739	Leurubicin	3636.744595	2197.565939	3311.298171	2333.724793	1805.863805	15428.7689	7453.724155	13450.32198	8693.925719	3745.043414
neg_3742	Valeroyl Salicylate	1745.092743	1759.323483	1390.948117	1351.796289	853.49133	411.8714498	209.3427217	309.2982196	277.7632669	261.8149199
neg_3743	S-Adenosylhomocysteine	1766.094375	2570.589175	3406.946256	1030.166649	1132.727275	824.302176	1348.109822	1013.509868	598.0638988	679.1918349
neg_3745	dTDP-glucose	169.7835229	322.5682791	229.324174	23.22371727	95.33052018	4.86E-10	164.9158665	44.95715542	4.86E-10	4.86E-10
neg_3749	Sulfobutyl ether	951.2120568	1113.867624	1792.32223	399.0046555	565.2188538	265.3785322	353.1971278	282.3438157	268.0839116	332.1922991
neg_3754	Loganin	1569.587905	1349.050517	2570.650077	1471.150277	503.7161092	2541.502715	841.718777	2005.365894	1654.201867	1669.152999
neg_3756	Saccharin	14741.44228	13828.15634	9890.012033	14056.15168	8371.184649	37279.94213	58289.79069	57467.67636	45736.99511	50840.71968
neg_3763	2H-1-Benzopyran-2-one, 7-[[2-(acetylamino)-2-deoxy-beta-D-glucopyranosyl]oxy]-4-methyl-	265.9247445	260.9886411	561.2196669	524.4330395	3884.049149	724.9518378	221.4099788	326.3940425	323.192348	520.8152277
neg_3766	4-[(E)-5,6-Dihydro-2,3'-bipyridin-3(4H)-ylidenemethyl]-3-methoxyphenol	1023.601903	911.6448385	926.4552603	952.2366098	736.6356606	993.8223571	705.4657855	1656.409897	1708.727148	745.6572355
neg_3774	Orotidine	64.64170854	28.24785995	11.44212347	0.971769022	23.2791772	333.7904478	13.68398202	4.440746147	3345.103274	50.92158889
neg_3777	Desmopressin	75.44503324	90.74734275	227.8311161	90.46350158	21.20133989	331.3290866	70.94839549	362.2416572	2233.178517	288.6405265
neg_3779	Amitrole	170.9703683	118.1735759	141.6465981	124.0445082	148.9059677	127.5250296	125.9090575	95.19052635	141.2475564	105.7653641
neg_3783	Tinctormine	1.989916068	13.77827026	28.41938217	25.63728636	46.83346435	27.96168091	0.288233357	12.87539096	415.3614917	412.6309706
neg_3784	(a-D-mannosyl)2-b-D-mannosyl-N-acetylglucosamine	31987.74269	28813.64309	30286.57137	31445.91005	24723.23566	34435.03452	24416.77295	25602.35832	37584.70122	29319.67592
neg_3786	Macrocycle	326.6402077	369.7184354	826.7154535	498.1857392	133.9290779	949.3677842	31.90918539	730.6178361	567.9376582	564.1576654
neg_3793	DL-Tryptophan	6413.152301	6270.843281	10259.0278	4517.6501	4784.943241	7035.161777	8188.743352	6577.835721	2967.331794	3940.340901
neg_3797	Tryptophan 2-C-mannoside	2493.751875	2184.922424	3389.799409	1474.54531	1186.207461	3028.235361	1190.795244	2236.939544	1031.847603	980.0634969
neg_3802	Glyoxylate	3.11676342	1.321316103	2.576054172	5.995334123	4.425359779	19.79107587	2.61364773	10.31479983	38.33786888	24.88565157
neg_3806	PI(18:0/PGJ2)	187.3113348	63.08835513	1971.023511	6.968280342	9.718709948	86.1417086	58.76312386	42.18303092	3.092217672	4.415842527
neg_3809	Tabtoxinine-delta-lactam	739.2328442	744.2250665	776.9686031	737.7639973	734.5203394	719.3990501	583.2107561	742.6940345	793.5942258	668.6680529
neg_3810	Histidinyl-Glutamate	3804.27644	3489.071086	4489.382295	4409.951734	3323.199797	7023.504153	5303.935345	2690.6777	4080.571684	3284.411627
neg_3812	Pentalen-13-al	54.82429322	35.72743006	86.96004566	24.01084233	57.64490954	0.380707503	137.7030133	2.398664238	6.411158164	9.649310964
neg_382	UDP-N-acetylmuramoyl-L-alanine	303.4816403	448.9257238	489.4273172	681.011228	147.4761471	158.9939051	65.4868788	154.8641108	11.79700311	21.46077249
neg_3822	Cyclohexane-1-carboxylate	186.4117488	198.2715197	115.3343582	231.904428	140.3754352	28.92246208	46.91334735	28.40821817	73.51655252	29.5583774
neg_3827	Coenzyme F420-3	7085.857003	11432.61026	10694.67669	13400.8374	5958.187224	519.1118914	156.2153198	52.15588205	35.84528407	22.87847716
neg_383	NADP+	0.007573044	8.450669672	3.05053466	48.22259617	51.40444205	42.7844615	845.9927017	110.9922777	156.7954765	496.2788094
neg_3833	2-Ethoxy-5-(1-propenyl)phenol	3145.750306	2128.524883	1802.531334	1268.965673	971.2465305	282.1602152	72.13621288	81.98729609	119.6503606	179.4755708
neg_3834	Cyclopropylpyrroloindole	2262.666863	2493.372511	1916.70467	2852.67626	2053.079109	1476.78254	1400.840187	1137.482441	1533.554019	1623.009957
neg_3835	Dihydrodeoxy-8-epiaustdiol	3938.986599	2524.763511	2298.078451	1544.528602	1057.907284	627.6194144	454.7325931	430.1357459	508.208195	490.392176
neg_3836	N-Acetylphosphinothricin	3236.467514	3636.046917	4069.021154	4248.8872	2490.338326	2064.464101	1474.488211	1517.825981	1696.906994	1862.77805
neg_3839	4-Hydroxyphenylacetylglutamic acid	8642.039712	10347.26812	11775.62796	11493.0658	8168.621228	11528.12208	7024.29799	6966.922108	6591.206614	6415.698112
neg_3840	Dihyroxy-1H-indole glucuronide I	3797.00608	5254.788706	6713.969431	6938.84891	3631.993604	2688.078973	1000.353326	1509.328891	1351.953187	1231.333448
neg_3841	L-L-Homoglutathione	31953.10987	53716.13935	75689.46274	72645.40322	32493.97849	8278.422697	4058.111093	3481.812292	1528.460762	1301.255755
neg_3843	2-(3-(2-Aminoethyl)-1h-indol-5-yloxy)acetyl-l-tyrosyl-glycinamide	9088.874352	8138.952611	9119.212899	4388.708586	3837.776891	5534.719992	31155.79337	8137.335032	4514.564215	6017.355739
neg_3844	Malvidin 3-alpha-L-galactoside	64824.12381	107886.572	152010.2953	129667.2615	51382.06398	14101.86322	4673.465868	5323.925055	2720.010996	1932.890486
neg_3845	(2S)-3-[3-[(4-Carbamimidoylbenzoyl)amino]propanoylamino]-2-[(4-ethylphenyl)sulfonylamino]propanoic acid	25864.16414	41311.40078	57991.6996	49238.42475	21948.47275	7915.565439	2817.651339	4405.703289	3162.514262	2689.263945
neg_3846	5-(5-Phospho-D-ribosylaminoformimino)-1-(5-phosphoribosyl)-imidazole-4-carboxamide	590.1958849	1029.615109	1203.70048	1237.001123	820.6132327	28.60910465	51.04801913	0.256577836	12.40470676	27.35620077
neg_3847	Mefloquine	1110.319965	533.3579129	625.554638	380.3248398	1692.471328	912.1762335	1485.757969	565.8488875	853.3712607	2779.870211
neg_3855	4-Nitrophenyl beta-D-glucopyranosiduronic acid	5.016937146	8.625631155	0.733609165	12.59086628	118.6232908	511.7420088	854.5875029	10.4347624	97.55721359	107.0572015
neg_3859	PI(18:2(9Z,12Z)/6 keto-PGF1alpha)	40.59722037	0.050837718	1039.81136	0.189649203	0.560763378	1.686948693	98.13451766	31.61053644	8.665798053	4.86E-10
neg_3864	Indole	2596.412064	2291.693845	2543.935686	2484.334625	2491.890634	3403.940409	5170.42811	2939.050761	2638.331534	2609.586046
neg_3865	Pyrroline hydroxycarboxylic acid	987.1426502	781.0357928	1239.406849	791.6430077	1171.927632	1147.662701	1608.427885	578.307205	880.800422	907.0127613
neg_3867	2-Phenylethyl beta-D-glucopyranoside	2393.492984	2028.490704	3547.631228	2219.69754	2592.525599	2127.587229	4245.510158	1739.471256	2660.597052	2686.193851
neg_3872	CpG dinucleotides	169.7085059	73.20239586	3.405824265	110.7348252	175.5930012	8.851563223	4433.157834	70.42214353	193.7470476	1016.823836
neg_3879	Propanoate	768.7913749	724.9370337	729.4651522	778.469968	569.4158308	554.8271746	577.0125603	518.500249	225.0885669	210.7751518
neg_3880	3-methyl pyruvic acid	18386.15947	16168.71056	13587.18142	16242.34161	10274.65126	10144.23418	7565.671792	11003.58872	1525.281868	1407.841121
neg_3886	p-CHLOROPHENYLALANINE	264457.7296	227584.0389	186956.7916	217500.1694	157038.1153	140805.1745	124847.8604	159683.5002	24527.57903	27501.68971
neg_3893	2-Propenamide, 3-(3,4-dihydroxyphenyl)-	86374.50346	74506.80929	61591.68322	71767.73368	51960.40551	46906.69068	41485.99602	52295.08473	8626.400671	9698.461769
neg_3898	6-Aminomethyl-3-methyl-4H-1,2,4-benzothiadiazine 1,1-dioxide	135279.0413	113247.3857	89841.41981	100151.5388	63428.92413	68321.98066	41101.23482	71907.64284	6216.188223	7907.676685
neg_3900	Adefovir	54703.28083	46584.01625	37658.22484	42376.169	28162.17659	30990.39309	19532.0484	30481.17432	6327.096496	6204.704157
neg_3901	Ethenoadenosine	21295.37857	18209.01727	15437.65747	17555.51328	11857.26478	13013.61314	8021.44634	12093.13796	4946.896592	5386.593032
neg_3904	n2-(1-Carboxyethyl)-2'-deoxyguanosine	422223.3582	352297.1167	271868.1848	290738.7518	152159.0681	178998.6101	76420.31031	198748.8638	6046.360807	8709.419986
neg_3912	Cefadroxil	150689.1862	124890.9138	95900.92478	102328.3051	54006.47969	64406.05807	28312.63528	70066.19639	4914.784065	5480.060211
neg_3920	2'',3''-Di-O-p-coumaroylafzelin	42956.31747	36890.97225	29453.18871	31564.98401	23569.04717	19160.1614	11473.3994	20277.80321	5668.300924	5809.322975
neg_3922	Kaempferol 3-(2",6"-di-(E)-p-coumarylglucoside)	28837.8603	24907.67016	14920.92281	22569.72619	13097.96615	9520.837552	8352.862651	14973.61064	316.1621979	630.596329
neg_3925	(5Z)-7-[(1R,2R,3R,5S)-3,5-dihydroxy-2-[(1E,3S,5Z)-3-hydroxyocta-1,5-dien-1-yl]cyclopentyl]hept-5-enoyl-CoA	549.1082006	21.61898152	88.8395747	24.20205112	423.5161481	100.0873681	15.47330099	31.66218291	28.36433578	51.57850263
neg_3932	Lanreotide	42.89636363	33.8560967	109.9194396	66.82299191	33.25616422	2190.191246	3.945164543	97.28859128	39.14794642	136.0521372
neg_3936	7,8-Didemethyl-8-hydroxy-5-deazariboflavin	4816.948934	1148.967332	1892.68762	679.3662316	7133.505715	1060.017813	3000.213277	507.6412725	566.9173475	2964.871819
neg_3943	(R)-Dihydromaleimide	69.09525778	64.17514701	59.51058624	65.70033826	49.7911951	49.41481864	47.76933798	52.2806222	39.17250922	35.07411973
neg_3948	1-(beta-D-Glucopyranosyloxy)-3-octanone	375.794093	589.3022197	174.4943747	827.4725712	437.037307	1921.338438	2819.564526	2635.116043	3698.685567	3672.841748
neg_3949	6-Keto-prostaglandin E1	24807.23242	22330.03069	45733.96052	10297.97306	5431.749003	21872.24554	11811.99257	29129.19644	2407.791684	3480.743844
neg_3952	Mulberrofuran T	4547.231841	1798.091897	2485.798107	1819.681328	2786.885847	35575.83429	1680.630521	1281.135897	1679.686632	1060.766313
neg_3955	Barbiturate	1157.802835	966.315182	901.4596757	1143.373584	1200.40674	889.0143925	1891.286267	1101.050851	896.2203993	969.6042985
neg_3957	5-Aminopentanal	0.454694719	3.226310929	9.425684769	9.355278965	87.63690644	158.8042829	3.234491439	180.7781975	392.370331	143.5276564
neg_3958	5-(2-Aminopropyl)-2-methylphenol	23.50725577	32.51890323	18.25997361	30.56528867	23.64122557	4011.293492	14.88676212	21.26796677	27.08711568	48.54002859
neg_3959	Phenylpropiolic acid	19167.11749	16784.16016	14763.83816	18628.06412	17583.68966	13540.22374	28943.98867	18507.50772	12348.60543	13510.21537
neg_3962	Isoleucylproline	11133.80478	11508.37159	22498.77086	5287.774152	4471.117075	12056.36857	13647.28021	14942.68778	3680.14765	3808.776252
neg_3977	Pentafluorobenzyl carbamate	37.28457151	33.06062667	43.02471224	59.75619635	140.6494276	27.82535983	343.5594431	101.02655	106.9657391	175.0638296
neg_3985	UDP-2-acetamido-4-dehydro-2,6-dideoxyglucose	4.86E-10	4.86E-10	0.202657125	0.066736742	91.51960688	13.74411135	481.558044	239.6828076	1213.752642	387.054215
neg_3989	Iminoglycine	901.4369624	799.8115643	705.6391563	892.1920204	947.0484502	652.7740634	1612.91053	870.6308097	698.4205953	755.25416
neg_3996	1-Hydroxyisoquinoline	667.9424326	976.5860535	744.5253022	1412.58368	1267.405744	2897.670391	1215.932564	1976.472876	3414.173144	1579.066496
neg_4005	(S)-2-Aminobutanoate	606.3033954	505.2514074	484.8123486	446.4420741	512.7696771	4110.45482	3773.164136	2448.604879	5581.956583	1678.902333
neg_4006	Argipressin	86.10114182	107.4150559	381.2266649	148.7997974	122.8774416	199.0200456	71.21691671	356.7018788	689.2139645	253.1126145
neg_4008	Bilin	2448.083984	1995.421753	3407.043493	2038.308189	1972.704168	1638.24065	6144.57276	1295.231661	1775.724889	1859.324823
neg_4011	Demethyldecarbamoylnovobiocin	185.7460928	73.22140761	339.6125831	332.7429395	131.9814717	1075.122818	21.77029578	878.7364071	1581.748204	428.8070512
neg_4014	N-Acetyl-DL-methionine	1197.222602	1261.859388	2068.987057	1415.123924	1472.344926	626.0996215	2842.569959	462.4616794	624.4190931	568.4701964
neg_4015	p-Coumaroylputrescine	304.3845665	304.9071038	294.0492728	333.5884274	261.728696	1626.902707	1454.576102	965.6701419	2332.661421	833.7447742
neg_4021	GDP-4-acetamido-4,6-dideoxy-alpha-D-mannose	12.43685983	29.69005242	4.160159663	9.472399374	115.5775111	578.4385839	1004.622205	6.770700463	93.58687389	115.1357177
neg_4023	L-Lysine	4.831866237	4.86E-10	4.86E-10	4.428765722	5.752378046	33.66363126	45.49009161	23.21710991	69.8545596	16.64050044
neg_4029	N5-Acetyl-N2-gamma-L-glutamyl-L-ornithine	3935.073952	4208.002642	5090.370322	4285.214589	3053.943186	8278.967625	2888.231674	2525.912203	2911.156021	2631.480829
neg_4030	Cathenamine	2854.547268	2677.131395	3428.909769	2438.206025	2558.707499	2484.39942	2581.935824	3262.356074	2827.830856	2518.717425
neg_4038	1-(2-Furyl)butan-3-one	575.375879	510.0437673	378.0334616	835.979922	379.3836974	1661.871291	141.6329037	3362.787903	9401.504673	783.86604
neg_4039	Cyclohexylsulfamate	6189.629632	6640.484362	6679.183834	8428.529827	5359.119524	21703.84934	45235.88059	45052.83418	48846.40113	39966.41857
neg_4044	Urolithin B 3-O-glucuronide	2.664785207	6.961823421	3.039681351	6.452824641	3.093963207	48.05218192	9.437391773	241.0660416	268.7900816	33.40070269
neg_4045	Glucuronosyletoposide	16908.5419	7560.187345	9696.229501	3689.411036	30595.33872	30310.69918	25294.26665	20084.35471	26885.0571	32925.77334
neg_4050	Tetracosanoyl-CoA	153.3917119	112.5130617	364.933038	92.1510895	45.10033145	3292.434234	40.39317351	162.3099093	71.10315462	123.690848
neg_4051	Phenyl valerate	1354.912057	1257.8389	920.7866153	780.5824674	524.6372916	126.0981958	20.66812501	50.15475946	52.34350602	46.34875358
neg_4054	Aldoxorubicin	7998.371081	1994.598566	3243.894466	1213.547476	9436.901034	1987.249627	4608.702052	1004.687204	825.0388272	3608.087466
neg_406	3-{[(2E)-4-Amino-4-oxobut-2-enoyl]amino}-L-alanine	26.11349035	30.67825648	127.4591508	88.86359428	115.1603726	177.6459736	995.6255115	229.5062827	135.5062721	210.5039949
neg_4065	2,4-Hexadienyl propionate	988.9166558	1196.17644	897.8799697	1103.017528	883.7566983	275.2253177	130.4911806	152.8158404	239.4914544	305.4868106
neg_4069	PI(PGJ2/18:0)	251.4098358	31.35673424	1113.477969	19.7298626	3.481633422	5.602257545	89.65816775	7.038588121	4.86E-10	0.160597108
neg_4081	Diosmin	1176.819367	623.6027588	666.5263227	353.8714168	489.5318789	360.818182	224.6573262	411.336861	355.8531922	516.7919173
neg_409	Glutamylhydroxyproline	166.047658	198.2008283	330.7288234	123.5206654	449.2522098	242.3949722	1422.839022	342.9798123	327.6597164	717.6974675
neg_4098	Coenzyme F420	3533.334845	1050.561508	1434.888131	689.5146263	4168.081754	2305.701901	2767.25205	1534.821622	1725.360161	3382.031041
neg_4099	PI(22:4(7Z,10Z,13Z,16Z)/PGE2)	355.3476997	59.48217953	732.0155257	40.17514118	4.86E-10	101.4498927	148.8290134	11.58255075	3.259011503	2.599099837
neg_41	Arteether	322.0645376	453.8147961	862.7276353	415.8721139	197.8777185	19.52461704	89.78802188	174.4454777	5.322677155	3.432486735
neg_4100	2-Octenoic acid	303.710852	293.0099465	227.2109857	290.264486	238.6854081	291.1005777	622.1593869	518.6347649	562.4244547	627.9151293
neg_4129	Perilloside C	2.291715571	32.02110752	139.8044728	0.236956405	110.0393228	3804.605693	571.9503668	163.7818016	4.86E-10	56.17053019
neg_4134	2-Oxo-4-hydroxy-4-carboxy-5-ureidoimidazoline	483.1219632	411.4789383	327.956295	378.4268136	375.1205561	1301.766124	626.7170528	994.5213248	1440.388257	1374.326098
neg_4137	2-Ethenyl-1-oxidopyridin-1-ium	555.8841058	568.3550045	454.2225819	1181.72877	915.7294858	3716.619551	3218.892407	4518.669012	4256.586386	3986.020216
neg_4140	5-Hydroxyindole	529.8374511	493.8459238	429.5171576	814.386168	705.3373015	2715.083782	1829.124799	2495.845247	2459.967824	2280.101489
neg_4141	4,1-Benzoxazepine	964.6940812	964.5722328	831.8174674	1831.909173	1581.808051	7928.277885	6969.382534	9617.707782	9085.93788	8265.830374
neg_4145	Indole-3-carboxylic acid	18643.374	17960.44077	14833.41752	34551.39051	30287.88619	86062.82474	75584.77356	106852.2115	97587.81731	96823.89165
neg_4157	p-Acetaminobenzaldehyde	25363.93469	24188.43678	20156.24423	56817.15665	48967.0783	194443.4469	191638.1588	229179.537	221413.7519	200695.3404
neg_4158	Kynurenic acid	1290.324649	1145.458484	1085.513412	2698.246117	2259.760251	16537.98825	15273.61125	21483.61258	19881.1116	17311.26082
neg_4164	(Z)-4',6-Dihydroxyaurone 6-glucoside	1005.25227	1198.948622	975.3447177	2163.744081	891.0161202	3379.106255	2213.422777	3376.300716	2838.778737	2793.651171
neg_4165	5-Hydroxyflavone	1000.505225	980.3253149	953.3880259	1333.120581	969.7555038	2728.578676	2000.402179	2971.33499	2715.400718	2982.532828
neg_4166	(2R,3R)-3,3',4',7-Tetrahydroxyflavanone 7-O-alpha-L-Rhamnopyranoside	1896.10051	1074.679821	1272.645626	944.1661455	2180.916424	2961.417049	3667.078991	2904.452821	3413.655454	3805.230003
neg_4167	Tizoxanide glucuronide	4.86E-10	4.86E-10	0.02507472	16.03229213	13.48822058	267.0316767	381.0989825	489.3326298	408.9855999	362.8376384
neg_4169	3-methylsulfinylpropyl-glucosinolate	30.64528093	37.04247048	3.785610764	528.8587207	481.8508193	4658.605545	6217.786123	7993.995088	5888.868095	5878.373934
neg_4171	kaempferol 3-O-beta-D-glucosyl-(1->2)-glucoside	72.14034318	49.84238334	29.02782252	39.22835601	55.5738733	259.6546341	336.7991003	463.4461242	370.544574	390.0237621
neg_4174	UDP-2,3-dideoxy-2-acetamido-3-acetamidino-alpha-D-mannuronic acid	4.86E-10	4.86E-10	4.86E-10	4.86E-10	4.86E-10	52.6952866	178.7508802	191.7688467	119.4355966	164.7838842
neg_4178	Casoxin D	4.86E-10	4.86E-10	4.86E-10	4.86E-10	0.021323367	49.30188655	59.80468683	84.3436544	40.3523316	59.23690591
neg_4181	Benzenesulfonamide, 4-cyano-N-ethyl-	83.42649532	44.12405923	52.65379821	79.54974518	27.83750436	230.6403473	85.07267794	710.0239303	2253.298084	585.4969702
neg_4182	Farnesylcysteine	6.898090514	14.46397833	211.1919644	71.67186202	22.1820428	162.6337917	87.10339581	344.3477338	127.0658214	41.89832755
neg_4184	Kiwiionoside	2314.389912	272.0233833	3050.481613	225.8242541	109.1956119	487.2441184	271.6169897	883.1998606	166.1621837	176.2376879
neg_4194	Tryptophyl-Phenylalanine	15709.28353	13520.12528	13034.76142	14235.97563	11353.80591	16590.80379	10570.52057	14178.79761	15973.10965	12832.39524
neg_4196	PI(20:3(8Z,11Z,14Z)/5-iso PGF2VI)	534.1514699	134.3278934	875.617617	45.30875914	18.88031763	109.3647479	71.47743834	73.89591771	22.83613206	12.45490478
neg_4197	Adipate semialdehyde	5621.840436	6254.921746	4873.036379	8697.541855	5452.609693	989.3707788	1405.861628	830.7764949	1098.246995	1846.444086
neg_42	Diplodiatoxin	22.60699192	19.34955267	49.87880433	25.38445913	11.68016456	9.389915347	24.70170234	44.60558514	5.71148661	7.120126475
neg_4203	Citrusin F	2853.049087	2164.40464	2215.353666	2165.367834	1652.549466	5010.781742	6398.113718	6201.415217	6780.153451	9658.615447
neg_4217	Procaine	2.666589825	2.314490823	9.959459781	9.347969736	9.145619506	53.4160741	11.13015778	47.14153718	719.8492964	11.27410887
neg_4236	Validamycin B	1234.113894	747.8752552	2175.039841	920.7317328	936.7593019	1768.639943	505.2987458	3240.656371	1858.857907	1379.565856
neg_4240	Pimelic acid	615.9756864	682.2224487	510.9403858	647.0465527	572.0043695	488.0002437	535.4019553	440.8864342	503.6297817	613.8926844
neg_4241	Thiotepa	597.5055745	529.4790824	385.1832678	442.4918746	292.3397003	687.1666438	538.4953775	456.876704	1505.576311	802.8677166
neg_4242	4-Methyl-2-oxo-2H-chromen-7-yl sulfamate	1473.696153	1293.997622	997.5468448	1236.20779	777.1080311	1721.946343	1322.928116	1155.871873	3817.421263	2061.270137
neg_4243	Feruloylputrescine	210.9232843	41.46527566	279.5574347	17.23558095	0.687654895	493.2181387	298.9779962	427.1869751	414.2624546	285.7860248
neg_4245	3-Hydroxy-2-methylpyridine-5-carboxylate	1233.18831	1320.107787	1237.985197	2174.428383	1050.478662	2488.483737	1998.15425	2158.33399	9338.411875	1874.021788
neg_425	2-(alpha-hydroxyethyl)thiamine diphosphate	170.9045457	166.38074	238.8061518	44.17582265	467.8220461	314.734318	895.4676451	209.9659031	176.0515688	356.4197141
neg_4252	4-Hydroxycyclohexylcarboxylic acid	269.3571652	287.7776091	192.7911578	379.296266	265.382507	489.8588801	551.2897104	515.7169729	707.4712645	290.8401171
neg_4255	Azvudine	642.5137772	954.5512029	666.4468302	844.7609957	1005.022386	492.3200326	327.1807212	324.7367667	690.6595281	367.538724
neg_4256	(Deamino-Cys1,Val4,D-Arg8)-Vasopressin	343.5284907	436.3516139	894.5600992	426.7458399	206.6755483	521.263506	109.3976938	310.3497253	326.071716	256.8411565
neg_4263	Cannabigerolate	10.03176927	19.44362639	26.1578037	16.27898894	7.077657378	23.55911309	58.40906067	74.59552242	20.7554712	361.2994632
neg_4264	PS(20:2(11Z,14Z)/22:6(5Z,8E,10Z,13Z,15E,19Z)-2OH(7S, 17S))	149.7586578	27.15010858	549.9300841	0.048004274	4.86E-10	13.20569422	181.3453006	32.72477683	4.86E-10	4.86E-10
neg_4265	Mytilin A	4555.617169	4123.132144	3900.738549	4297.253041	3964.821424	5299.455217	5821.429694	4381.239538	5863.93025	7052.041939
neg_4277	p-Coumaroylagmatine	119.2802796	91.94280633	128.0786352	165.4472464	162.5455851	397.4304794	297.6819166	286.067203	459.7168037	365.3334068
neg_4282	Mabioside D	576.6984201	318.0251974	1930.293757	77.5670609	22.81345879	94.11096203	87.22371571	51.74237995	134.9955	21.25582823
neg_4283	9-OxoODE	1677.06315	86.41790047	1762.515365	74.33480302	52.31025252	443.597378	410.4392642	1419.082868	161.8423922	129.6198825
neg_4287	Diazenedicarboxamide	368.4448631	292.6759859	256.2225774	313.8424006	254.3774044	3179.276482	12439.93601	11960.11802	11028.71563	10668.44101
neg_4289	Indole-3-propionic acid	1637.035559	1630.255856	1350.758034	1613.209534	1297.898627	5723.464762	10372.1837	10275.77514	9404.513203	9097.27851
neg_4295	4-Ethoxyphenol	434.2328181	404.5874003	269.7818993	407.244269	235.50453	1472.893076	4016.244618	1337.666453	1180.283665	5263.367931
neg_4298	Pseudaminic acid	1389.034661	1007.67776	1367.784623	1231.86245	793.7420776	4713.125734	1755.451057	1982.543455	3961.54856	1802.080383
neg_4300	resorcinol	2512.01019	6603.630777	7639.854771	9278.73581	4877.218797	2146.419221	2035.9121	1913.460845	2289.295525	1519.432605
neg_4302	Gentisic acid	2626.543815	6811.419225	8105.214925	9435.972295	4991.252292	1524.203627	1637.738077	1478.375111	1966.595799	1525.170858
neg_4323	Maltotriose	5186.35086	6156.365127	6395.972594	5487.518218	2416.74833	4831.416676	3197.661292	6122.261961	4409.618125	3142.128808
neg_4328	S-Ethyl-L-cysteine	196.12729	163.3987295	158.0130412	207.9847196	159.9182658	6181.767703	192.2128009	239.9340547	278.7402098	214.7061537
neg_4333	Fluorodopamine	412.7307022	354.907708	294.9866727	362.1349458	291.8641718	8480.09821	345.3214716	378.858295	436.2127941	370.943967
neg_4334	3-Dehydroquinate	8.092623948	5.248157208	3.423223337	6.309821478	5.59029814	245.2766228	749.1874533	738.8207362	516.4585777	425.8801415
neg_4335	4'-Phosphopantothenoylcysteine	0.697053515	4.410613439	4.86E-10	47.18717154	167.5285092	109.2819251	1450.43075	944.4517215	1059.265884	795.8520635
neg_4337	1-Ethylaziridine	7.53818282	7.861619293	7.066230314	6.546796894	7.065654969	80.23204284	93.77509436	90.68980769	104.0502725	37.82389235
neg_4338	[3-(2-Aminopropyl)-6-methylidenecyclohexa-1,3-dien-1-yl]methanediol	26.59732153	89.99946122	142.0807304	61.3910387	1.930580329	61.31810801	0.06770182	15.28684515	0.800318814	1.243885149
neg_4341	Edoxudine	12103.44845	13005.67213	11237.41919	9892.276029	8639.874851	7108.122317	11991.2162	5779.49452	13850.10266	6919.781004
neg_4343	Homocarnosine	5259.309813	5194.14287	4288.587054	7368.702443	4159.640375	19055.19702	17677.80732	15785.29284	19658.16286	17606.26833
neg_4345	Asparaginylarginine	10617.32625	10092.90026	9403.967603	12239.18075	7902.253568	22860.55033	10781.21959	12123.14442	14593.26971	11803.39258
neg_4347	Glucose pyruvate lactate	37.40428737	14.75169078	0.984676925	24.25475239	12.7412756	328.0801336	2073.328205	401.1477392	1733.424905	1056.409566
neg_4357	3,6-Dihydroxycyclohepta-2,4,6-trien-1-one	190.2162341	190.2979764	158.3916277	193.5466399	170.7232686	582.7285465	1106.839143	996.3764256	933.6551725	561.1995336
neg_4358	(R)-(-)-Mandelic acid	159.3369319	241.8096308	89.28725204	84.007733	139.6067836	763.3859254	1131.800598	1058.818	1002.704366	544.5682808
neg_4359	3-Hydroxymonoethylglycinexylidide	356.705922	373.1156653	302.3065151	358.6766029	253.7959066	367.514296	325.1508602	331.0829345	343.2118808	317.7987223
neg_4360	Indoxyl sulfate potassium salt	4.327591305	8.924699863	7.447900068	3.669732822	2.381897695	77.05131532	204.541575	152.443997	103.1737166	34.8286
neg_4364	Amarogentin	2236.215664	1815.522907	2078.198166	1873.966552	1308.950422	3266.541332	3169.856864	3609.430416	3149.13403	2186.277275
neg_4384	4-METHYLDAPHNETIN	15.55010301	12.11745372	14.05860073	22.00231843	23.05793819	55.55833803	57.20506554	58.53117628	76.70959334	70.6134192
neg_4387	2-Oxo-7-methylthioheptanoic acid	191.7210912	164.8674466	105.3275466	207.9906003	144.453628	91.60463058	73.21356683	77.08058907	156.6766517	128.0096789
neg_4397	PA(10:0/i-16:0)	22.3345476	3.496893606	69.11371891	1.008577576	0.132470315	5.923503965	30.18953895	253.6198372	404.9717885	306.1269209
neg_4398	Nonadecylresorcinol glucuronide	264.6489791	4.86E-10	845.5781688	4.86E-10	4.86E-10	4.053272947	234.924317	0.117932293	1.336099709	4.86E-10
neg_4399	3D-3,5/4-Trihydroxycyclohexane-1,2-dione	265.0037652	293.7382217	169.4127514	418.1870303	398.9838207	696.0181909	710.5007556	545.6146348	419.7113871	285.3506555
neg_4401	2,4-Bis(acetamido)-2,4,6-trideoxy-beta-L-altropyranose	3432.992981	3841.574366	2515.109704	3887.551837	2312.787132	2544.332976	1730.670992	1857.302635	2388.626308	1992.175773
neg_4402	11-Hydroxy-12-methoxydihydrokawain	13169.3264	15646.11328	9310.797855	10335.05231	8165.336014	5195.673433	5993.62712	5058.015645	6369.57589	5202.387047
neg_4403	5-Heptyl-2-furanheptanoic acid	258.5459316	0.380089009	308.272386	6.980363599	4.86E-10	228.7773589	31.28571735	827.2586639	4.597603787	6.78539372
neg_4404	Ala-Phe-OH	20019.46776	26344.74699	13697.04045	15323.1671	12385.1473	3272.948405	2827.033749	2612.737152	3196.902571	3749.551554
neg_4406	Dhv-PGE2	827.4947747	659.6719449	719.7227625	756.3957301	725.6332972	17660.05616	4724.820323	16910.79109	17996.37989	13191.78031
neg_4408	2-Hydroxy-3-[(2-carboxyethyl)thio]-3-[2-(8-phenyloctyl)phenyl]propanoic acid	9054.103723	7624.126247	11875.15329	8712.479584	5097.097687	60551.4	17448.30592	56712.2303	59251.22615	45827.28226
neg_4412	Octanoic acid	385.823332	436.6992408	301.487041	388.6465358	307.6988607	397.8575292	520.5291914	461.5622249	541.7437278	557.5081307
neg_4413	L-Tryptophan	2106.793374	2440.513057	1506.26006	1666.660608	1356.325119	863.8123719	535.3860339	668.7515047	868.1819386	632.7865892
neg_4414	3alpha-Hydroxyoreadone	853.0487609	840.963769	683.2694476	882.9175776	644.1891049	609.9212468	511.1941409	587.0139834	517.0130376	658.1911736
neg_4420	Pteroside P	2255.161678	2579.158641	2122.622035	2890.650212	1221.564765	3858.120625	2048.040222	2125.754041	1738.749695	1542.671117
neg_4422	DL-3,4-Dihydroxymandelic acid	143.272344	161.4586499	91.25779571	234.8532991	99.92939035	150.0950512	103.9718289	100.0387346	99.01539494	39.29399514
neg_4424	Dopaquinone	200.0013495	170.3497018	68.88590569	176.1149204	162.7577003	4.86E-10	173.2674734	206.9555193	392.7721915	320.4880545
neg_4428	9-Decenoic acid	6.562859767	5.38658447	6.56692482	6.559781005	5.542270729	200.0269572	169.0854626	223.2311809	284.4400026	205.6026426
neg_4429	1,2-Dihydroxy-6-methylcyclohexa-3,5-dienecarboxylate	47.9138909	33.3376315	40.67327632	43.36095575	58.60853535	40.13751556	45.30541972	64.4574964	71.83784235	60.60475859
neg_4433	hydroxybutyl	895.0760517	965.7755597	863.8579315	919.2138544	524.4967875	134.8707306	139.302154	60.00748574	69.17916334	125.9450999
neg_4440	Pumiliotoxin A	375.5557021	0.163437827	154.5198671	4.86E-10	0.028105538	409.4110484	509.9820701	940.1718858	37.05245903	35.71663498
neg_4441	2-[(3,17-Dihydroxy-13-methyl-8,9,11,12,14,15,16,17-octahydro-7H-cyclopenta[a]phenanthren-6-ylidene)amino]oxyacetic acid	613.5913975	621.2151396	726.3214254	684.9026065	513.3456402	1552.318801	1941.146775	1637.238809	1177.255782	1399.500835
neg_4458	xi-Tetrahydro-3-propyl-2H-pyran-2-one	363.8817759	367.3139748	349.2489679	507.0892993	337.1710884	1058.809246	1176.504379	1352.765246	1531.78115	1143.626023
neg_4459	cis-4-Hydroxycyclohexylacetic acid	1288.714814	1454.078498	1102.482893	1709.080114	1092.144551	3452.060121	3366.579984	3999.908845	4736.52349	3430.433809
neg_4465	4-Methyl-4-penten-2-one	255.5173319	197.7455763	139.7897119	730.2245125	543.2765406	78.54884842	51.68259551	13.18109439	36.3473206	26.99792906
neg_4471	Rifalazil	339.9605461	235.1945304	418.8726795	268.9891729	153.7467446	303.4738016	159.8307244	235.1173546	214.0217534	187.1071457
neg_4473	2H-Benzo[F]isoindole-1-carbonitrile	3305.684027	2809.840969	2874.958291	2973.528676	2317.220612	23039.32917	2422.541067	3100.086257	3630.264052	2778.728272
neg_4474	hexylresorcinol	17.53305769	54.51534598	56.15766123	271.6704437	12.03366254	64.82205131	9.692308732	471.2460758	68.18088717	2.665023973
neg_4478	(R)-4'-Phosphopantothenoyl-L-cysteine	16.62774081	50.11087541	15.10381071	15.17851358	21.32976784	3561.84414	0.116386018	4.86E-10	5.622181725	2.602422819
neg_4482	Pipemidic acid	5846.773753	6456.268522	4831.075995	7537.953099	4814.097685	1492.612167	1170.088928	1397.872394	1454.710745	1114.044429
neg_4498	PIP(22:4(10Z,13Z,16Z,19Z)/22:6(4Z,7Z,10Z,12E,16Z,19Z)-OH(14))	867.1483813	560.3712716	1249.13489	378.3293347	218.1521916	1405.099589	1108.732804	530.283134	317.3844585	326.6491223
neg_4502	Isotabtoxin	472.7420611	420.7203794	381.5084022	392.7558404	285.1410679	345.4165638	261.6088928	296.3473283	342.1020847	353.5295367
neg_4503	(S)-7-(3-Amino-1-pyrrolidinyl)-1-cyclopropyl-6-fluoro-1,4-dihydro-4-oxo-1,8-naphthyridine-3-carboxylic acid	7779.75513	7371.001604	7814.065172	9956.535758	6965.288521	11754.16603	7697.246421	8343.812703	10232.86881	18123.30338
neg_4509	Heptatrienenitrile	180.0767501	124.2274725	191.8490016	161.0071235	231.0633851	21.33194033	65.60027726	11.56042818	13.41028569	39.78363305
neg_4510	Benzaldehyde	72.79332814	52.50513597	75.75791574	65.57699673	80.14297572	42.30581533	35.4925832	21.46551611	32.14882667	33.70789477
neg_4512	2,4-Quinolinediol	72436.11588	49579.76028	76549.24679	67427.87595	96742.964	3319.559184	20241.5926	1169.261348	1258.80363	10607.48416
neg_4521	3-Azido-7-hydroxycoumarin	1.517898773	0.633491036	0.793192162	0.926811968	0.601358679	2.299760111	4.86E-10	12.10817092	562.4875931	13.2364108
neg_4531	5-(2-Hydroxyethyl)-4-methylthiazole	206.2280269	170.0001458	182.4032277	194.6751092	217.4999281	123.6203733	126.8784609	70.64944604	112.3574856	95.07230969
neg_4532	Tryptophan butyl ester	1898.688676	2083.43409	1466.245491	2110.917816	1364.026988	1614.091725	1338.474937	1564.822463	1846.27308	1506.837305
neg_4546	Setarin	365.4805112	464.1924444	694.8142673	585.2022254	362.7825134	23.96619171	15.00575305	4.86E-10	4.86E-10	4.86E-10
neg_4547	4-Amino-1-[(2R,5R)-5-(aminomethyl)-3,4-dihydroxyoxolan-2-yl]pyrimidin-2-one	550.1461473	540.7014063	391.5833732	503.7033356	410.498529	451.5116352	274.6354806	257.5098024	474.5694712	408.2103974
neg_4550	CDP-DG(i-14:0/20:3(8Z,11Z,14Z)-2OH(5,6))	256.7199326	159.8713934	341.783835	156.0642611	22.08099753	160.2205804	181.2997479	129.0480326	59.35764455	53.0427244
neg_4554	1-Octen-3-yl glucoside	642.0018865	785.3882267	573.9481256	1054.546514	685.3232035	1667.750995	1997.396822	1441.180763	2021.507124	1666.480632
neg_4555	Octenoyl-L-carnitine	50.29648883	51.34190505	62.22130969	28.62384312	41.14301738	193.5288213	209.7625716	219.7303435	148.2399633	209.6750797
neg_4558	PS(14:1(9Z)/5-iso PGF2VI)	106.9913847	19.91093975	729.3380886	29.14330546	1.365097863	52.81794823	45.85234543	32.90648461	15.46121634	3.314402294
neg_4560	Gentianine	1182.242959	1239.748352	976.8950728	1340.703151	1277.698619	1313.87538	867.0159081	974.3037479	2131.899177	956.6482736
neg_4561	L-Ornithine	1473.783784	1487.185339	1120.933501	1712.009682	934.5609713	2510.855639	1508.647133	1767.225894	2546.603282	2229.033007
neg_4563	1,2-dibutyrin	1130.684119	958.9639005	1000.214437	1036.879219	806.5759475	2609.696659	2704.431882	4788.766008	3883.936324	3342.526466
neg_4564	2,3-Dimethoxy-5-methyl-6-(9'-carboxynonyl)-1,4-benzoquinone	2193.494438	1771.202903	2351.458245	1930.957127	1917.4001	11873.0152	28314.57142	2189.90071	3078.743487	33039.63338
neg_4570	3-Methylene-indolenine	362.1048799	331.6976391	367.1777367	598.5612401	379.5045742	1271.610981	1902.079087	3820.784507	3326.77636	2139.045006
neg_4572	4-formyl Indole	2283.630135	2137.349228	1838.383708	3128.642417	2184.42459	5587.374599	7275.043504	13638.70108	12343.20478	8852.626331
neg_4573	INDOLE-3-CARBINOL	1902.933059	1488.558635	1709.812764	4527.674321	2608.043711	13620.20287	24061.96017	52780.11097	43623.81649	27863.74157
neg_4580	N-Phenylmaleimide	231.0041928	181.551505	203.3801516	256.7775764	214.988119	410.5061825	716.0115359	1416.139748	1623.96249	953.0813866
neg_4585	5-Hydroxy-2-oxo-4-ureido-2,5-dihydro-1H-imidazole-5-carboxylate	108.6860519	100.4769496	74.6139351	116.6653909	80.41728986	412.1352821	167.2146415	376.6139029	380.2647684	395.1877747
neg_4586	Salicyaldehyde	474.420918	431.688154	403.8550515	373.827801	327.5739247	188.2521491	174.4859395	341.1870272	276.6485244	280.6942902
neg_4588	14R,15S-EpETrE	44.70154038	39.71985161	35.21421823	68.28820529	46.90678355	91.78017475	545.4553666	107.4267097	131.1597293	124.9138113
neg_4590	Glucoputranjivin	2.73399073	3.101608711	4.86E-10	0.391503307	4.86E-10	104.2883715	523.4844297	716.1115074	314.1527845	34.75797739
neg_4599	Tragopogonsaponin D	324.6380684	225.8826899	661.9793823	241.6528683	79.27507589	342.7053397	83.16806526	325.0921961	302.3891293	1372.723479
neg_4600	3alpha,11beta,21-Trihydroxy-20-oxo-5beta-pregnan-18-al	187.4273643	70.16120635	67.68534892	86.97251066	63.71657342	471.3725933	728.1892178	1025.325706	1128.448564	364.5323675
neg_4602	PIP(6 keto-PGF1alpha/22:3(10Z,13Z,16Z))	795.3579891	278.6031352	1046.17431	373.4458452	140.4354959	715.5884071	308.4431531	500.8022666	345.8597052	227.3042523
neg_4603	N-Acetylputrescine	39.27443634	4.86E-10	73.57219277	4.86E-10	4.86E-10	50.30231896	9.307990924	23.50635022	40.22706737	32.88620617
neg_4605	p-Tolyl Sulfate	742.2129566	76.528791	484.2856409	552.3912789	1159.030589	248.9473569	183.1451844	851.5529675	1183.618583	253.4650229
neg_4607	(10S)-Juvenile hormone III acid diol	1.078384914	4.86E-10	0.814690345	42.33130286	4.86E-10	152.5433826	69.63343106	92.83739828	78.31064945	77.48948584
neg_4608	Ile-Val-Val	469.5759754	4.86E-10	131.0368382	4.86E-10	4.86E-10	785.0006362	514.2093827	4128.373223	1792.817117	710.8153847
neg_4612	Terbogrel	863.0665747	762.1422439	683.803587	831.4693873	520.9134571	3156.022201	1323.10651	2873.777825	3747.686365	1220.587019
neg_4613	Blasticidin S	1070.487779	949.3108495	890.7989152	957.1893191	699.8419311	7833.206441	3568.78697	7782.659747	9289.368485	3199.82313
neg_4614	MG(PGJ2/0:0/0:0)	3274.772901	2466.039391	2508.175154	2752.116158	1901.647468	30924.48198	12253.78159	31664.29131	40661.79639	10609.55142
neg_4617	(14alpha,17beta,20S,22R)-14,20-Epoxy-17-hydroxy-1-oxowitha-3,5,24-trienolide	1251.81628	1568.746784	1692.414515	1296.178108	1059.100285	88845.88339	34048.64424	91767.8109	115205.9773	26523.05134
neg_4623	PA(8:0/18:1(12Z)-O(9S,10R))	291.1001519	145.2860834	1057.481001	154.0760537	46.4103109	277.9161635	440.4627032	306.0992905	215.1386763	222.5033945
neg_4628	Crocin	19049.10894	17811.28514	17351.94406	18584.83438	14791.67975	23882.6704	7163.14219	21069.92754	30184.36646	13818.16121
neg_4629	NPC	641.4233205	451.6448608	1157.530614	415.8792079	145.9056636	692.1706623	73.430996	445.4178029	512.3035854	324.2010312
neg_4630	CDP-DG(PGJ2/22:5(4Z,7Z,10Z,13Z,16Z))	472.7621127	278.8098785	1110.754424	430.2694565	129.1266163	547.59149	317.2995353	485.0617526	480.3435194	404.1854688
neg_4639	Tryptophyl-Gamma-glutamate	2749.484619	2558.728345	4097.028979	2768.064618	2363.345826	1660.948809	3798.215396	2920.818775	3640.617892	3114.315183
neg_4640	Betanidin	79.93888585	66.94384057	44.12127631	69.1193679	43.91800196	67.30071822	208.3730771	294.9299221	206.6965023	319.0002514
neg_4641	Carboxynorspermidine	85.91070544	50.91965325	56.87203389	234.082499	99.5447246	11.06538829	4.86E-10	0.095072991	256.0999347	289.0197022
neg_4647	3-Oxovalproic acid	508.3724168	560.608707	398.4011731	628.41486	395.7684135	395.3123409	387.3914399	361.1853047	484.0801668	411.9886643
neg_4648	D-Lysopine	1744.407564	1772.819316	1303.972953	2161.947109	1511.812621	2258.790883	1346.086026	1297.442051	2183.554346	1383.344556
neg_4657	cis-5-Octenoic acid	74.43462571	101.726448	58.98431034	128.1512181	76.8405236	169.8555173	290.5485177	220.1247499	267.7664452	247.5120641
neg_4662	CDP-DG(a-15:0/PGF1alpha)	386.2785929	391.1047033	555.4911572	119.2514185	35.17434525	220.3915886	46.86769816	104.3967511	53.50978021	105.623157
neg_4664	4-Oxo-2-nonenal	945.660292	1059.049684	753.5202269	1341.955906	871.5202785	309.9904768	388.8566806	365.7609672	470.9072022	514.3679521
neg_4666	9-(4-Fluoro-3-(hydroxymethyl)butyl)guanine	792.1673407	882.5081348	759.9081246	709.8347679	455.7907018	597.1082919	230.5883371	384.6221678	329.8313508	289.6829272
neg_4673	5-(3E-Pentenyl)tetrahydro-2-oxo-3-furancarboxylic acid	1906.246256	1983.531189	1481.128688	2625.667352	1639.9065	375.4521072	692.749996	462.6241646	695.7189285	795.3690265
neg_4675	L-Citronellol glucoside	120.5059288	198.1310788	94.19283099	337.0006755	163.7201466	760.9204524	1274.166901	1067.004494	1183.629676	599.4755412
neg_4676	Hepoxilin A3	1621.645503	1150.228923	1236.34063	1253.679864	904.4474825	2090.189518	2168.07365	1905.76605	2700.243079	1886.286205
neg_4677	Lagerstroemine	973.1134588	1005.2865	936.9530415	1131.598433	734.8782981	3740.094337	5053.609587	3618.961596	6186.34069	3985.416973
neg_4678	Linalool oxide D 3-[apiosyl-(1->6)-glucoside]	6809.810459	6558.53658	6992.960233	6960.353669	4524.301921	10263.61542	8868.783703	10338.1443	9162.704378	8455.755264
neg_4679	Levofloxacin	1397.31369	1061.080837	996.6514037	907.0820624	658.7161127	822.8309501	1598.782607	726.6432898	755.8525925	623.730126
neg_4680	PA(15:0/PGF1alpha)	217.9351077	10.12516911	1130.517265	5.885961873	0.784729578	11.91797365	8.095271923	20.78541654	19.37424771	0.255033242
neg_4684	3,3-Dimethylglutaric acid	2866.406079	1988.152659	2745.96527	1187.320354	2984.522143	5007.039271	2110.728026	5543.153013	3079.947322	2851.022724
neg_4685	trans-Jasmone	1654.406497	1682.696686	1089.015902	1567.103341	1044.257117	1084.057668	2508.413312	1176.796963	342.554926	2434.916993
neg_4686	alpha-Terpineol formate	1149.606107	1069.01456	739.7270643	889.9494868	752.602056	742.633161	1377.159784	764.4129394	90.23257533	1420.269078
neg_4689	2,9-Dimethyl-2,9-diazatricyclo[10.2.2.25,8]octadeca-5,7,12,14,15,17-hexaene-3,10-diol, 9CI	1546.759841	1663.438864	1241.352529	2211.447909	1364.459256	3308.320674	3439.954862	3308.481584	4795.499502	3968.880913
neg_4690	Ganoderic acid H	4018.7458	4154.773357	3050.134212	4153.741047	2618.580073	1785.757408	1564.525455	1806.073868	1940.501255	1668.976402
neg_4691	6-(2,2-Diphenylethylamino)-9-[(2r,3r,4s,5s)-5-(Ethylcarbamoyl)-3,4-Dihydroxy-Oxolan-2-Yl]-N-[2-[(1-Pyridin-2-Ylpiperidin-4-Yl)carbamoylamino]ethyl]purine-2-Carboxamide	10463.128	10439.93536	10963.25732	6725.035573	3294.181873	1502.040042	7196.365591	1246.19519	1160.898271	1008.890616
neg_4698	4-Hydroperoxy-2-nonenal	909.9575957	971.9934115	709.8490524	1291.256252	854.0754228	2194.171726	2962.298232	2265.723059	3606.515769	2930.0628
neg_4700	Bryo 1	193.0378676	128.8357071	324.8385034	102.4707588	54.35271269	115.9279285	83.97042782	99.58802611	80.63592882	39.30439133
neg_4703	Interleukin-1beta (163-171)	887.3701947	699.4938545	1224.984381	711.6232514	295.8074059	927.4107397	1660.269165	635.7076991	752.842466	620.5259739
neg_4704	1,4-Butanediol diglycidyl ether	1093.110264	1084.109073	1005.717797	1542.687373	1111.436216	6382.985911	7942.455017	6875.184827	9976.186864	8071.995024
neg_4707	Lotrafiban	559.9072311	517.6003224	595.7635776	564.0285492	356.9005466	5898.029727	2569.765772	5189.466147	7880.589393	2643.052281
neg_4716	5-Hydroxyvalproic acid	95.70453638	114.4286046	83.7672021	129.4931627	60.96746348	227.3404053	199.7154032	168.4941418	286.3059027	169.0362802
neg_4719	Val-Val-Val	159.8719713	6.729510231	24.92778424	4.543199384	23.88422199	45.97013374	106.6631457	459.0186483	45.95748902	70.42861942
neg_4721	D,L-Buthionine	1650.916884	1438.186889	1472.389673	2666.360523	2159.835663	13020.47264	3551.845027	10463.12165	10789.35766	8958.019933
neg_4723	D-Pantethine	3888.978238	3366.091288	4190.972419	3514.923358	2497.259323	3584.79324	2438.979734	35124.74603	12942.8163	2552.843799
neg_4724	CDP-DG(20:3(8Z,11Z,14Z)/6 keto-PGF1alpha)	1333.457833	897.3542513	2764.184127	970.3716444	213.6858131	1179.077311	814.4431196	1119.557591	1167.777095	1340.608133
neg_4729	Artocarbene	1848.437215	1835.055569	1478.66235	3252.390435	1522.37856	1812.3653	1022.013967	1013.622144	1826.787271	1394.346196
neg_4733	Ximenoyl-CoA	981.283541	470.4187327	1639.378042	458.9913006	394.0223823	693.3873473	1074.218083	505.0645373	607.8581875	490.202695
neg_4734	2-Nonenal	197.8596403	185.1369902	156.2177621	170.5274888	181.2803628	130.7349464	150.5384437	121.4748441	54.15336279	203.3070437
neg_4741	Linalool oxide (cis-pyran)	32844.34738	26236.12184	23713.28678	25204.61802	29793.39161	15589.34559	19872.97796	15969.77392	2639.537715	25667.85466
neg_4742	2-Methylquinolin-4-ol	50.99633132	56.10262478	35.77037414	54.21192562	39.81662011	36.77850593	83.88522133	86.8667191	120.1310677	103.0084964
neg_4744	alpha-[3-(Nitrosoamino)propyl]-3-pyridinemethanol	374.9195759	383.7004351	317.3520867	425.9908316	675.1873093	536.0912781	334.4389206	253.7075502	946.4011653	391.402672
neg_4747	Gentamicin X2	319.6732205	177.5561174	195.2412993	119.9880949	321.411444	22.41795837	59.67964204	47.20595937	20.59560927	312.9903803
neg_4749	Capsianoside III	351.0809591	317.6871823	788.4317308	321.2593652	42.49190738	350.0272871	100.4580798	194.9904603	209.3365356	128.0454404
neg_4751	3-Indoleacetonitrile	419.9815097	514.807887	346.9337797	557.4991496	455.8866875	181.5885405	157.9925053	216.2406112	179.150154	283.9577881
neg_4753	2,5-Dihydropyrimidine	102.1644725	109.2566442	175.6418423	129.757559	136.4633249	378.8218806	195.9924412	176.1061755	150.3758653	180.6930619
neg_4755	PG(PGE2/a-13:0)	1821.442626	913.7659895	5145.062842	398.252239	184.1774111	373.6175997	702.8397677	318.5833641	242.6460685	80.39790703
neg_4758	3,6-Dimethylcoumaran	16.11006249	37.65244905	18.99009956	101.9936914	23.82491986	149.252113	24.81864037	79.00255243	311.4524896	42.36957926
neg_4759	tert-butyl p-Toluate	33.0162734	60.64288943	37.08568439	235.9755034	13.24033998	236.9720257	55.07166902	44.98899923	610.6421323	89.67576975
neg_4762	Pantetheine	977.2193153	925.0409302	867.9093227	1091.823226	949.2102801	1869.935552	1134.824735	5149.913143	3291.560197	1018.646773
neg_4764	Deoxyloganic acid	592.7977126	535.2288734	433.4803864	558.8329111	527.1471636	347.4120047	482.7158454	3768.131791	2407.244891	135.4468244
neg_4766	latrunculin a	1466.542834	1614.685541	1478.354795	2676.836387	1956.577084	1429.346561	989.5305664	1166.044399	1414.464713	1275.401406
neg_4767	LysoPE(0:0/22:5(4Z,7Z,10Z,13Z,16Z))	54.08529268	12.25899672	201.2843043	1.069097952	0.630352665	60.10805771	63.68528099	57.4871828	19.78791139	18.76675215
neg_4769	Kanamycin	1804.273912	2481.845358	4852.726848	1640.99635	1817.547633	1185.732713	959.9630872	873.2339529	855.5072224	833.0008505
neg_4781	Plicatic acid	1291.002578	1243.781678	1452.906532	1465.809595	1562.251364	1762.004595	270.3361615	656.6880738	151.2972286	395.0400715
neg_4784	5-Oxoavermectin ''1a'' aglycone	297.3925641	363.9028942	569.8212589	139.7025842	246.4319954	133.6478471	271.6513112	49.17603794	81.7205797	105.7247333
neg_4788	Secoeremopetasitolide A	1568.749641	1223.976897	9034.961628	1146.513692	1723.767601	1045.947661	817.8605947	925.4672387	983.2157657	792.9343703
neg_4793	LysoPE(0:0/20:3(11Z,14Z,17Z))	14.20612187	21.99112227	159.8046984	28.24005623	3.961534338	38.49520792	3.94529391	40.84415327	11.76240702	11.98947993
neg_4795	Arginine vasopressin, (beta-mercapto)beta,beta-cyclopentamethylenepropionic acid(1)-	208.8755482	114.0445742	966.2524619	193.218405	11.57763749	298.5399645	65.36863683	203.2634052	26.84533566	474.8065986
neg_4798	(-)-alpha-Terpineol	15.59246432	18.26444237	13.110949	112.5817581	14.9346822	77.58833899	36.29845597	525.4876851	236.1300591	54.71114357
neg_4799	L-Histidine	97.99119462	93.27311516	82.13001085	112.750946	99.57713354	155.9100127	73.57660852	54.66596144	149.57612	132.647991
neg_48	11,13-Dihydrotaraxinic acid glucosyl ester	1852.898142	2183.210119	4550.272135	2306.144459	1032.150679	567.9562498	2457.061517	1790.997645	88.80880534	359.6573146
neg_4806	1-(1-Methylethenyl)-4-(1-methylethyl)benzene	3255.679786	4499.516491	4233.045831	3841.945496	3307.272895	739.4827086	816.9291207	603.5391745	655.1688318	873.5015803
neg_4807	(1-Ribosylimidazole)-4-acetate	4.79536455	0.537507069	1.815925742	3.445050363	0.27189301	103.8638493	23.5821976	0.024394178	4.86E-10	50.68618326
neg_4809	6-Amino-2-methyl-2H-1,3-benzoxazin-4(3H)-one	1768.97488	1151.56521	1153.799175	1377.041844	1739.100521	1398.643947	1723.076658	1848.101743	2043.292883	2266.674603
neg_4810	Estriol-16-Glucuronide	12629.14728	12489.56747	11815.51108	13489.43429	9902.293301	17035.92417	16054.18321	14637.2215	14896.14239	15795.62797
neg_4812	Gibberellin A88	1333.100514	1006.816242	1339.480028	953.2519016	749.8428069	703.4813035	535.7909142	573.4025163	585.6888651	578.1163566
neg_4814	SIMEPREVIR	3833.348911	3271.595784	4305.729273	3050.095396	2426.623488	3184.664643	1948.279123	2843.265618	2744.823793	2357.113679
neg_4815	PA(20:3(5Z,8Z,11Z)/5-iso PGF2VI)	69.23057969	4.86E-10	43.37986985	0.076292343	4.86E-10	11.35793523	82.49577544	50.61691995	8.070245671	278.0640467
neg_4816	RPR112698	1359.70524	957.0651983	1309.138528	1070.047454	580.4450236	1109.577344	493.6295534	433.3902491	490.3860343	353.5778663
neg_4821	Rabeprazole thioether	451.2706746	432.0777982	358.2372823	493.741145	332.7770312	602.9052999	320.0919876	510.9461336	650.9596523	536.1228495
neg_4825	P-Cttlvc-T	368.751802	354.5023538	447.1705161	366.8355161	193.9389891	343.663625	552.7736939	195.486777	262.0298728	222.9348742
neg_4835	1-hepten-3-one	3693.638804	4159.12146	2941.539289	3411.099352	2564.037668	5165.28454	8509.188616	7282.897967	6399.494827	8687.964816
neg_4844	Cyclohexanecarboxylic acid	113.8801664	122.0501965	93.27956287	149.3738474	122.3796547	230.8449478	164.9646381	262.1671908	198.1186081	200.9240656
neg_4846	Suberic acid	1469.496299	1572.666227	1201.633496	1499.868825	1158.094373	1767.337585	2448.275371	2255.953246	2238.781121	2578.319284
neg_4847	Thonzylamine	10483.72481	8807.286413	7983.854808	7964.835267	9731.895396	9742.544311	9182.22899	8368.911362	7489.624932	10771.02337
neg_4849	Erythromycin C	5.679208609	0.284811977	790.5704661	4.86E-10	4.86E-10	0.444731597	215.4932513	30.80302305	1716.101742	0.893448125
neg_4852	(R)-Cryptone	174.6753391	227.0712493	161.1474092	272.2138859	124.6838029	353.6731201	184.7597278	202.5270724	243.1632656	349.8508647
neg_4853	4-Ethyl-2-hydroxy-3-methyl-2-cyclopenten-1-one	329.8482809	337.6447772	280.4410887	396.9651375	263.5215789	379.3740725	222.4530914	248.0161169	397.9769572	344.2868094
neg_4856	(E)-3-oxo-beta-ionone	212.6828821	281.1591862	207.7827126	316.2965757	207.3938438	257.4637602	114.3542815	101.121886	193.9541819	172.2684171
neg_4857	2-Acetoxyamino-1-methyl-6-phenylimidazo[4,5-b]pyridine	1184.896709	1103.898074	1022.591144	1191.389603	834.0609226	928.2674108	612.506406	1225.172497	2220.61666	976.8314572
neg_4858	MG(12:0/0:0/0:0)	854.3631733	1014.912123	688.4770344	1390.481312	870.8380047	1510.392386	2023.830228	1910.024	1426.837135	3331.786381
neg_4861	Methymycin	1027.174545	80.35941698	487.1077099	85.64716848	82.14348498	421.6505172	80.90867716	1763.893268	115.6416398	73.0869
neg_4864	19-Hydroxydeacetylnomilinic acid 17-beta-D-glucopyranoside	1051.870577	908.9760065	848.2041956	1044.479405	719.6558451	839.3174803	564.2282566	675.4659531	1423.906819	1011.39154
neg_4869	3-Methyl-5-propyl-2-cyclohexen-1-one	842.0582926	1519.722946	866.2308437	2899.444808	2880.735893	556.570299	106.6271312	202.5272522	294.0543665	447.7069434
neg_4873	5-Heptyltetrahydro-2-oxo-3-furancarboxylic acid	2531.443021	2579.845954	2147.670104	2793.61636	2140.261776	2929.057468	2153.703056	1940.688544	2501.755201	2365.474354
neg_4876	1-(5'-Phosphoribosyl)-5-amino-4-(N-succinocarboxamide)-imidazole	255.1889629	158.0546675	599.2343583	3.208763301	292.5678658	13.43614278	58.37298146	2.699721943	21.39903062	34.25859746
neg_4879	Tacrolimus	278.6701224	59.55527077	2194.434955	9.829622064	0.032535145	213.1244088	33.68908319	4.86994311	0.56195022	2.790673755
neg_4882	(R)C(R)S-S-Propylcysteine sulfoxide	99.80190502	83.38931645	74.81327665	190.4371047	159.1287494	413.8694905	58.31884128	111.0323985	80.54867653	57.71514831
neg_4883	5'-Phosphoribosylglycinamide	404.4293699	492.0385753	287.1215506	718.6038923	454.7913325	28.54389031	6.963265844	24.92480102	38.31143962	10.85672122
neg_4884	8,9-EET	1906.863743	1797.454474	1561.744733	2030.036537	1596.308842	9138.447556	9599.053704	10887.99012	12397.80921	12637.62837
neg_4886	Corynoxeine	811.8881339	853.906872	719.687715	940.2251904	659.9888577	4530.688398	4432.193427	5397.335954	6087.603015	6093.909902
neg_4887	(5alpha,17beta)-17-Benzoyl-4-azaandrost-1-en-3-one	643.235197	665.3662184	584.8635794	766.0169486	513.5770166	3207.210399	3348.845375	3660.304357	4027.286622	4092.181324
neg_4888	Tetraazacyclododecanetetraacetic acid	858.9912176	843.1591268	729.6057229	941.5851851	654.6834219	2171.643191	1426.421474	1595.608955	3429.936555	1739.812704
neg_4902	Desmosflavone	840.4180661	876.3206148	699.4725893	802.6831121	648.0105194	797.9574611	500.4393682	459.2853729	1078.828243	951.996893
neg_4904	beta-D-Gentiobiosyl crocetin	934.7499941	762.3937361	775.6614676	811.4565586	567.9019765	1288.653457	505.3216053	1281.379417	1314.963157	1124.944867
neg_4909	CDP-DG(20:3(5Z,8Z,11Z)/TXB2)	77.90961176	100.8716849	360.4390865	89.40604846	41.51257762	126.2644058	433.6318379	30.53263432	34.06769651	3.303131329
neg_4913	4-Methylbenzyl alcohol	1169.389363	1585.036543	1064.821731	5709.765032	1861.295476	37487.03673	2700.30484	36657.59658	44691.8125	37525.20093
neg_4919	Hordenine	4.86E-10	8.39393762	5.405007255	4.86E-10	4.86E-10	100.5194307	3.329889278	5.768511404	2.605839753	6.725890428
neg_4922	3-(2-Hydroxyphenyl)propionic acid	17672.02793	18336.79548	18235.99599	22672.5592	14161.45755	69501.3259	13993.04359	65239.58294	76486.90756	64142.92191
neg_4926	1-Methyluric acid	23.30723709	12.83619495	10.04631732	55.84310143	22.19891755	202.7440671	4.86E-10	233.891933	267.5325411	303.2109228
neg_4937	Cytidine 5'-{[hydroxy(2-hydroxyethyl)phosphonoyl]phosphate}	0.212324418	0.935202642	0.564774192	1.103153439	0.547295618	97.75637911	4.86E-10	105.6475319	81.10690368	87.1307855
neg_4938	Bafilomycin A1(Baf-A1)	27.44046927	14.70457439	34.69319349	1.998354068	0.016519011	13.52814114	38.18345718	259.80934	717.6897055	39.11479123
neg_4943	URANTIDE	706.4671678	930.6533171	1324.764186	965.90907	612.3092753	1053.249415	1308.411538	565.4391869	708.1301862	785.3038727
neg_4948	Mpomeovt	271.0238009	338.3901512	587.6777934	395.5450953	167.691848	345.3992777	1210.770054	293.2342061	289.218481	998.3008972
neg_4950	Benzofuran	106.7720897	104.8936693	121.1666617	182.9851719	132.1525168	360.4140956	106.1433468	227.9078352	381.2744525	248.6377683
neg_4952	1alpha,3beta,22R-Trihydroxyergosta-5,24E-dien-26-oic acid 3-O-b-D-glucoside 26-O-[b-D-glucosyl-(1->4)-b-D-glucosyl-(1->2)-6-acetyl-b-D-glucosyl] ester	111.8760122	145.3724687	423.8281611	134.1247631	69.41548301	150.7605167	185.2588301	115.1967801	227.6818631	202.8596236
neg_4953	4-Hydroxycinnamyl aldehyde	566.3110938	531.3653079	680.1806544	1325.18768	1022.022955	2968.182712	1404.766908	1918.207372	4221.419693	2000.333958
neg_4956	Cytarabine	7.004241457	63.13156681	106.8354303	67.6806076	0.010987578	88.57719987	14.79421155	52.25826011	48.01156762	20.78791869
neg_4957	Cassiachromone	161.628468	108.5388505	93.8681096	96.72460712	94.77515018	362.2275111	377.9467662	519.6179944	448.7170124	379.0181739
neg_4958	delta-Guanidinovaleric acid	2157.024519	2648.243979	1934.7696	3271.07374	2008.902955	2731.274374	2939.8637	2817.021388	3031.613541	3272.126892
neg_4959	Edivoxetine	3064.167431	4687.614051	7020.698424	4140.103318	3219.479509	1121.495775	3423.451137	532.0769475	603.9265306	651.366284
neg_4961	Norethisterone enanthate	12680.9219	2012.917325	1184.739919	1511.622037	1804.915125	1928.500409	4509.335755	310.0673395	274.9185616	1629.49928
neg_4964	LysoPE(20:1(11Z)/0:0)	8.356428696	32.80642512	115.2524421	62.31690641	24.8674722	1152.424303	1812.157819	1958.138001	1705.552096	1817.192243
neg_4966	LysoPC(20:2(11Z,14Z)/0:0)	1777.793211	601.6775895	2155.592312	172.9356171	229.1604962	905.8302187	1937.17734	1535.44104	1249.083607	1367.156403
neg_4968	Ciclesonide	1491.86282	1395.738358	1651.552717	1535.467075	1039.376416	17603.94431	35165.34731	32379.27514	26477.71843	30017.97156
neg_4976	(Z)-6-Tetradecene-1,3-diyne-5,8-diol	650.7285222	535.2585608	465.4087058	599.2347646	511.4992062	771.2580122	413.7729952	509.5225906	543.6085093	727.6909349
neg_4979	Niazidin	8.085993113	7.328986992	4.423976122	3.932691688	7.832016599	138.4783738	1.377461685	29.76310347	35.84060225	11.90985178
neg_4980	8beta-Angeloyloxy-15-hydroxy-1alpha,10R-dimethoxy-3-oxo-11(13)-germacren-12,6alpha-olide	1960.94423	1714.330122	1676.1103	1770.158549	1173.341964	9582.125601	12469.12444	13509.75768	9155.592068	13859.42367
neg_4981	1-Palmitoyl-sn-glycero-3-phosphocholine	42.35250221	16.54485163	325.4846579	1.26845081	0.00023836	44.24629015	112.1054019	97.44564287	28.09060118	46.19543727
neg_4993	Xanthurenic acid	349.7718409	284.3183014	749.8250762	288.94464	471.6896306	183.5842103	227.6322015	156.328639	411.2684876	261.8695899
neg_4999	Dihydrofolate	21307.00069	20438.12045	19207.26836	19848.04013	16266.33196	15884.60248	7797.884505	14333.13374	18825.43075	14785.8724
neg_5001	Colchiceine	938.8561328	761.8605011	884.4567633	796.6515002	615.1667251	1422.989574	1709.720201	3224.426708	2292.482457	1969.891786
neg_5005	CDP-DG(22:3(10Z,13Z,16Z)/PGE1)	2180.068006	422.3200701	1540.814988	73.17300919	71.23340071	330.5788348	228.8939399	120.7520812	23.45954316	50.93713141
neg_5006	2,3-Dimethyl-2-cyclohexen-1-one	192.8208655	219.4757579	141.1793977	246.8582895	176.287264	255.8454408	199.6119999	226.3494703	389.1912781	277.4511513
neg_5009	4-(Ethoxymethyl)phenol	332.9728968	448.9100436	383.1771186	525.1166522	320.0619796	3299.528626	3800.943532	7123.354478	8438.71834	3208.627335
neg_5011	mono-Benzyl malonate	86.89079354	101.7981475	88.12690841	105.8010909	51.0595374	822.4528732	1114.447504	1925.079872	2236.640953	898.484205
neg_5012	Anserine	2731.837171	3334.516264	2491.22309	4750.687943	4105.457847	4796.002028	5352.431843	8759.955276	10566.97572	5546.010715
neg_5013	(R)-Equol	1566.592466	1557.37521	1284.144906	1683.165389	1340.278776	5735.162372	7552.462043	14027.89685	14599.43569	6654.286659
neg_5024	2',7-Dihydroxy-4',6-dimethoxyisoflavan	23981.80398	23384.56479	17961.9083	24572.01165	17709.91005	96310.58359	138032.26	209185.4592	220947.8933	106495.9091
neg_5031	Muscomin	11120.71619	10390.24502	8165.583456	11385.52362	10403.90926	62335.81732	89267.68075	169312.1328	178083.2855	68270.60721
neg_5040	Glutathionylspermine	18.40305356	17.88042578	62.28491808	29.17374067	18.83973591	788.8963746	1126.784565	864.1753171	740.1162251	1008.273341
neg_5041	Ganoderic acid L	78.76467727	98.21758494	264.1649096	146.6291784	46.48229355	11576.67681	18306.33617	13956.59879	10957.23757	15947.82754
neg_5042	Baccatin III	1843.533193	1750.365235	1576.14683	1832.910701	1382.412726	3844.966874	3067.374819	16368.80624	10901.75855	3627.215157
neg_5043	Kuwanon J	12198.03002	10473.2383	11155.71898	10878.74796	8377.442421	19137.45681	26702.38281	24683.40203	17867.55018	20094.85384
neg_5046	2-S-Glutathionyl acetate	852.9926842	710.3322081	829.1749815	694.9665645	531.9956138	817.2795509	929.1200833	1273.375411	1372.114137	737.3876301
neg_5049	Premithramycin A3'	17238.42911	15979.16458	15016.72503	16561.21524	13168.36876	15595.81748	6350.025784	11527.53665	14647.87375	11516.32776
neg_5052	Hypoxanthine	1746.985355	937.0412981	569.4974951	3895.230535	2731.785411	0.758490651	3.269859633	2.213289389	1.917651503	4.649144826
neg_5075	Pindone	5518.536286	7648.391622	4260.473317	6032.406403	3368.701443	4137.95916	4794.025772	7662.505187	8604.563399	4494.414198
neg_5076	Mofebutazone	728.4001208	822.7334223	572.1386579	820.0142137	534.6067238	774.0909454	741.2383525	714.0705767	716.709054	913.9833276
neg_5079	10-Deacetyl-2-debenzoylbaccatin III	823.2973101	801.4343157	766.0669484	807.2281508	559.2413691	2226.126807	2926.693061	3259.008058	2313.362945	1720.532536
neg_5081	PS(14:0/PGJ2)	45.9859093	5.803117976	154.2470346	21.18492689	0.166430819	39.14329506	278.2098705	184.0318492	83.13450593	0.917888376
neg_5086	N-Methylmyosmine	208.3530912	230.2153971	195.0441177	247.7390115	180.0923819	541.4533873	342.4719794	302.7175921	320.2661523	314.375362
neg_5087	4-Heptyloxyphenol	364.7204252	461.283477	320.8398621	1082.008813	373.6046844	596.6289693	1261.537757	1279.804425	648.2522189	1486.632806
neg_5102	ribostamycin	1686.680558	1696.90853	1437.499072	1734.091132	1224.427944	5146.275629	2794.590756	2626.738596	3676.8828	3616.449317
neg_5110	3,5,5-Trimethyl-2-cyclohexen-1-one	127.9742189	159.6037144	158.3393098	200.2639062	147.6077451	571.8216802	374.1146915	491.4754069	599.0048399	493.2785753
neg_5112	Octahydro-2H-1-benzopyran-2-one	83.28063078	154.8744768	140.140895	281.4728381	144.0911618	206.5336294	187.9187612	206.1552837	269.8076681	234.5135133
neg_5115	trans-2-Hexyl-1-cyclopropaneacetic acid	659.0105506	648.9456719	471.9825822	588.1506423	486.2028229	106.3660452	132.2353437	126.4132737	123.2162426	292.3980536
neg_5116	1H-Indole-3-propanoic acid	683.567072	639.3448261	611.2409231	747.5495014	625.7203899	568.9879039	451.4358337	466.0732378	535.0514936	570.8783392
neg_5117	1-Ethenylhexyl butanoate	23458.9118	26363.10665	17822.54687	26416.16413	16442.68643	783.5450301	1606.313221	2173.226081	1023.522893	7072.776231
neg_5124	3,4-Dimethyl-5-pentyl-2-furanpropanoic acid	6281.215442	6501.925627	5189.342967	9245.952103	8553.464903	4798.317929	4841.99596	3432.698123	2851.623755	6440.336514
neg_5125	(6R,8Z)-6-Hydroxy-3-oxotetradecenoic acid	4972.594534	9214.849132	5332.675698	16945.52736	12343.82164	263.0975139	257.7039862	225.4730261	271.4590109	1631.800696
neg_5132	Aflatoxin B1 diol	394.0939632	598.3729357	264.2395863	1058.163854	823.7059501	87.11472116	47.0582698	90.75280967	27.61363674	83.03529767
neg_5133	Melleolide	1244.690322	1259.103788	1050.437722	1381.368722	1103.238811	1874.589282	1637.056083	1916.58896	2194.257014	2398.712513
neg_5141	Heptyl 4-hydroxybenzoate	4942.156617	6298.685663	3639.116547	5969.348214	4973.754982	3525.182201	2160.63997	1907.740877	2666.568508	5083.12812
neg_5142	3-Pyridinecarboximidamide, N-(2-hydroxy-3-(1-piperidinyl)propoxy)-	1246.459827	2533.246139	1282.57375	3020.385933	1797.791211	529.3054261	418.302425	233.2969995	798.3214674	1009.506795
neg_5144	(S)-[10]-Gingerol	1782.857459	1734.128537	1541.025942	2018.564594	1319.408564	10468.75492	12403.97412	14895.93416	13460.88438	15119.71201
neg_5149	Ganoderenic acid B	808.2224784	251.3581535	1828.445316	199.4746101	148.5355704	181.1340005	248.5868886	129.4654217	118.9254894	85.85209618
neg_5150	Cucurbitacin E	44536.38129	48725.73064	34285.40353	66953.33722	40721.43524	6829.698624	4716.256124	5528.242265	5976.223929	7143.405135
neg_5151	4-Fluoroestradiol	832.8778193	641.8064146	1973.541103	842.9311762	380.4444618	454.2814428	777.6975641	159.6617397	155.5510413	92.12764346
neg_5152	MeOSuc-Ala-Ala-Pro-Val-PNA	11368.16853	12505.31962	8656.693303	17749.62085	10522.27833	2353.565578	1640.899626	2222.56537	2524.123948	2556.765734
neg_5156	Thiodiglycol	308.8954507	329.7273892	268.062474	373.2064797	279.8079418	622.2908921	379.5291241	352.8991715	642.8544848	546.7319694
neg_5157	5-(3-Pyridyl)-2-hydroxytetrahydrofuran	153.8694383	174.7874781	173.8469716	204.7451399	215.0239613	206.015183	123.1993598	219.2146448	399.1761748	185.8702665
neg_5159	N-Acetyl-dl-penicillamine	185.8481541	328.6498775	227.903029	323.0686155	75.18983517	185.4612123	4.86E-10	120.5531641	48.19084227	3.792006686
neg_5164	CDP-DG(5-iso PGF2VI/22:3(10Z,13Z,16Z))	250.0477156	57.85862138	376.7420351	58.97568497	8.050989419	93.72466556	68.75998513	43.73729075	6.871345581	27.18749281
neg_5167	20-Hydroxyecdysone	27.40118028	87.18981834	141.7145817	333.5895661	0.142207597	50.84521053	69.81945687	158.2458318	129.4862921	21.13944375
neg_5170	Mikamycin B	845.1661723	632.7021003	648.7187136	696.5600717	486.3155431	596.4222792	428.1911222	459.9780365	2776.074782	488.5798176
neg_5175	Juvenile hormone III acid	1100.493563	1174.874668	954.1191365	1275.244718	927.110423	1189.446849	963.5763879	1068.046878	1295.913739	1174.554637
neg_5177	(R)-1-O-[b-D-Apiofuranosyl-(1->2)-b-D-glucopyranoside]-1,3-octanediol	2302.417088	485.1796576	394.3456221	381.5573932	550.9299937	195.4003808	321.8004881	195.2127732	182.8931811	192.9186994
neg_5180	PI(18:0/PGE1)	4.86E-10	4.86E-10	98.37869598	4.86E-10	4.86E-10	4.86E-10	865.8988129	4.86E-10	520.0990079	4.86E-10
neg_5181	Hoduloside X	171.6217883	57.9441674	231.719436	56.98135369	73.45724999	178.6838456	372.0602854	33.48326608	14.35102088	12.32868393
neg_5183	D-Glucose	1413.830475	1325.862284	1180.270988	1968.005957	1563.315312	1840.885342	1102.628482	1126.101617	2750.310715	2081.770442
neg_5184	6-Keto-prostaglandin F1alpha	242.8945056	247.8830674	1160.92805	107.5755141	31.65434836	31.39120959	94.85553071	82.72354773	28.90362617	17.61579392
neg_5191	Dihydrojasmone	188.5073426	154.8371244	160.968537	126.7588873	204.5406667	51.47471594	124.7445218	206.0506484	184.3161495	148.2080102
neg_5192	13-Tetradecene-1,3-diyne-6,7-diol	716.3077862	670.399719	675.7229106	702.1719751	739.593479	559.0381506	654.1898131	890.8408328	928.1713138	843.4261129
neg_5193	HAEMATOMMIC ACID, ETHYL ESTER	10.59577355	18.9065446	18.36082074	18.24952807	23.78802574	91.02701394	41.42020261	77.76305945	91.34233649	62.81979739
neg_5194	(5alpha,8beta,9beta)-5,9-Epoxy-3,6-megastigmadien-8-ol	1933.712719	1513.16235	1411.183368	1717.480745	2167.279409	1666.465782	1562.928112	1314.051086	1354.67314	1635.109516
neg_5196	Lisofylline	3150.262343	3525.283603	2507.408905	3577.634963	2192.677847	3324.148553	2571.780718	1848.137426	2430.998714	6017.281704
neg_5203	Setmelanotide	631.1876997	876.2907028	730.3169073	1100.320738	668.4325531	936.1426394	1561.842939	504.5082874	779.2010796	935.6090213
neg_5207	Glyceryl 5-hydroxydecanoate	1825.608573	2101.846189	1352.998336	2546.579723	1588.230842	354.9013355	756.844126	600.4208759	511.9076799	903.5430033
neg_5208	7,8-Dihydrovomifoliol 9-[apiosyl-(1->6)-glucoside]	3101.716668	6093.942944	10250.32938	4363.85545	3919.246604	1557.536332	5555.842648	1323.449429	1208.419417	1101.969902
neg_5216	Physagulin C	1124.1452	1007.1137	940.7264123	1123.090124	865.5144506	1473.998888	706.8909751	8136.633578	3967.093706	917.4399875
neg_5217	Dalamid	3538.034615	3452.540126	2901.399474	3738.020315	2689.220121	6030.146491	2353.43486	58604.50004	25406.4164	3112.625349
neg_522	6-Deoxy-5-ketofructose 1-phosphate	311.5447861	486.6327803	585.5405651	100.9966567	244.7124367	49.77800196	349.5925948	9.548963176	45.73907794	91.73039828
neg_5227	5-Oxoavermectin ''1b'' aglycone	260.7097898	708.2996764	691.1002567	1736.284578	8453.952466	1482.01205	19988.03661	0.450032381	22.48792355	1057.719057
neg_5228	1-Deoxy-D-ribitol	28700.88281	34200.72542	22480.61431	32240.55422	19631.40589	16893.08969	13596.85486	14638.35196	18158.16386	15822.82682
neg_5233	Lapachenole	37750.90857	39190.89743	28340.00818	31071.41909	29206.07857	11139.87452	13577.02667	14372.44335	12165.76141	15341.64978
neg_5235	Osthol	6694.742422	7136.040004	5234.996495	5835.532169	5218.511432	2585.74863	2705.27738	2235.328292	2193.10068	3006.235046
neg_5236	Austricin	70054.44133	73217.69143	52062.22617	57866.57499	54041.90978	19218.86535	26774.98209	25884.35115	28395.89811	30128.73644
neg_5240	Frenolicin B	129721.0669	140326.4858	95355.86115	105274.4149	98996.25318	23744.01493	36883.42755	28789.62158	25327.14475	42081.19447
neg_5245	Adrenosterone	51.7478515	3.524578548	60.06547088	20.43095877	75.33003761	252.7675969	0.04045918	362.3422743	1204.152334	183.2650647
neg_5249	6-Thioguanosine monophosphate	109.9688028	104.9764039	89.29020123	77.72849563	92.43366682	4.86E-10	6.245949855	4.86E-10	4.86E-10	9.143498636
neg_5252	NAD+	1126.849729	1118.752452	666.7898311	649.1030965	810.7190487	22.34357989	128.7030284	38.22915953	21.62401197	146.7651729
neg_5253	CDP-DG(18:2(9Z,11Z)/PGE2)	123.584131	107.9471339	418.150049	171.504748	20.82299043	151.4412914	88.83483897	38.54725395	33.52324711	16.28875027
neg_5255	De-O-methylsimmondsin	313.7153288	365.7988873	286.5638657	427.5963653	349.9378991	295.7735445	160.7857369	181.2623322	221.8400058	245.4576062
neg_5257	6'-Sialyllactosamine	7250.515315	7016.324935	6111.894193	7728.356457	5776.159492	11415.78766	6970.288081	24130.11761	33695.36693	6326.566675
neg_5258	3-amino-propanal	17.73384867	18.23238236	12.59790297	22.92631665	11.1743803	30.43100855	6.783815225	22.73523291	40.22183332	17.63954799
neg_526	2-C-Methyl-D-erythritol 2,4-cyclodiphosphate	1.582815864	9.98200064	11.21328078	42.70846584	27.59337311	58.62802963	71.73054655	35.03718494	74.63063686	65.77410876
neg_5260	CDP-DG(18:0/6 keto-PGF1alpha)	254.4231517	46.16035775	1578.244364	153.3905756	9.536877951	157.6354448	67.97509283	66.58883347	9.972592741	10.23068323
neg_5266	Tyrosyl-Proline	1497.506883	1087.303348	1130.209368	1184.725126	1186.842317	2113.514945	3731.396587	1863.067197	3899.6908	2269.736426
neg_5268	Mukurozidiol	3689.77724	3821.400445	3099.110767	3849.895752	2788.847228	3925.4286	5196.153689	3704.812362	4860.140762	3833.822127
neg_5272	Propanal	5.073066431	0.052769745	1.422920951	4.86E-10	1.841276918	13.36898751	18.28669391	14.4908326	16.43685239	10.08930641
neg_5275	Methionine sulfoxide	111.3008243	128.7079116	62.56403363	85.36858085	60.22425913	1.746619233	10.07086236	4.905491408	17.62350614	17.7425539
neg_5276	5-Methylcytosine	352.3798028	374.77692	293.6445559	408.8843341	303.3572107	326.0803104	457.7507423	263.4386924	656.984823	623.4242005
neg_5278	Kaempferol	5.769567709	6.733590344	11.36260394	91.07749989	7.926502784	169.1099666	8.209466671	120.5754135	369.7416407	590.3513291
neg_5279	Futalosine	622.3868379	811.0550773	698.3920457	427.6897576	472.0019794	738.5436925	1862.728605	1029.82949	1232.684278	1701.471597
neg_5281	CRESOPYRINE	3760.676461	4750.66375	2963.348125	4451.364682	2795.117362	1174.095326	726.5322707	655.4622223	854.8573736	1043.209534
neg_5283	Creatine ethyl ester	1264.32271	1368.079291	1167.50429	1953.019494	1410.790227	1233.807587	1369.043326	1118.343859	1420.336024	1502.589396
neg_5284	N-Lauroyl Lysine	1007.861397	1207.927512	852.0378348	2463.416251	1399.458006	1966.402128	1825.05422	1786.250447	1614.487724	2715.595902
neg_5288	6-exo-Hydroxyfenchone	134.6414786	188.8552641	179.957034	223.4640472	125.1672512	219.4771001	185.1503723	184.9446325	282.0828839	216.8658317
neg_5289	N-Ethylnorcotinine	2400.727766	2764.357228	1801.907045	2380.589526	1932.396326	1746.260403	1619.135463	1329.326103	1721.946458	1683.251389
neg_5290	N-a-Acetyl-L-arginine	10098.34202	12766.65034	7107.82823	9697.370046	9291.231996	4952.828555	3012.469576	2674.762878	3405.052992	10507.7351
neg_5291	3-Phenylpropyl isovalerate	214.1323331	189.9874316	203.391843	241.6804082	299.1631216	341.3120802	260.5400606	282.7321848	429.6943966	270.0275805
neg_5293	Methocarbamol	868.9284402	1173.985026	1026.165469	860.9751329	283.6841687	444.8594009	173.2264783	331.3702038	175.7657128	189.7962241
neg_5294	γ-CEHC	1728.124924	1694.326397	1563.610262	2037.239157	2081.729109	1773.692598	1644.029943	1699.638746	3359.803375	1690.438904
neg_5295	Ala-Abu-OH	18618.98985	24512.47416	12276.146	17944.85849	17682.33374	8551.180099	3773.051616	3604.411217	3917.609979	20852.40306
neg_5297	Glutamamide	1121.719856	1232.59007	968.906297	1317.718389	1047.13758	1153.391725	1000.620613	1221.839827	1127.166377	1045.845533
neg_5298	Abu-Asp-OH	6606.869462	8750.651831	4497.254243	6187.338855	5582.525777	4489.476527	1560.398744	1779.178783	1893.61789	6539.136279
neg_5299	(S)-DNPA	48.17936053	58.48569182	44.43047749	55.39476186	80.55169457	248.2344148	920.9432654	243.067609	436.1609753	328.0959915
neg_5302	Avermectin B1b aglycone	245.3730174	190.54866	376.4912623	5.422097532	114.0979731	56.2539656	241.5164319	9.790249035	11.14513204	7.983470617
neg_5304	PA(18:0/5-iso PGF2VI)	0.519003191	0.009076964	105.1131367	1.716395031	0.890431689	16.03379041	7.425907782	28.68541349	0.010441994	0.351939531
neg_5306	8-Methyl-6-nonenoic acid	152.8039822	157.9606364	134.8124492	206.0869658	180.5227606	346.0401506	461.8572464	414.4290379	541.6842661	390.7930547
neg_5308	10-Hydroxycarbazepine	1481.093416	1630.747105	1192.979224	1649.000384	1224.926917	1381.826514	2177.30654	1424.238752	2033.170271	1444.937166
neg_5309	Glutamic acid-betaxanthin	929.8159108	854.9961348	681.6994741	1018.576545	704.9119879	1909.531375	5689.143929	2612.492549	4422.628255	2381.011578
neg_5310	Acaciabiuronic acid	1508.341675	1496.462173	1208.29814	1605.820202	1319.97321	4260.199804	10250.77305	3911.095831	6142.253011	4555.110724
neg_5311	Cephamycin C	24.9139728	22.4536511	26.78554408	12.67273775	25.17988123	12.9721325	2755.974255	385.263457	751.8974207	1011.119553
neg_5313	1-Nitro-5,6-dihydroxy-dihydronaphthalene	70.28412788	113.1679951	100.9833718	93.93098871	23.6508573	30.68979729	0.867607865	31.77421775	19.92899175	9.092677745
neg_5314	Camonagrel	3252.582784	3409.214705	2825.155602	3998.443332	2633.480448	3142.499088	1850.584292	2222.387959	2602.481366	2732.49157
neg_5315	Febuxostat	14375.64973	15085.65882	13919.84571	21608.78512	12949.58504	24160.0333	17893.08044	8656.395103	9063.734967	18168.71046
neg_5316	(4R,5R)-4,5-Dihydroxycyclohexa-1(6),2-diene-1-carboxylate	1135.127739	1255.421797	998.583916	1444.859021	825.8880093	1658.721935	1153.344929	1108.83619	1481.652409	995.876531
neg_5320	p-Isopropylphenol	781.6722275	971.3976595	567.4191994	890.3359947	594.0696902	25654.16504	32032.97645	23635.86509	3429.850807	33173.36008
neg_5326	1-Methoxy-4-(2-propenyl)benzene	133.5854069	157.5142336	93.14793661	162.4505004	104.7939754	2200.788964	2439.585769	2157.606505	798.1988893	2585.386686
neg_5328	2,4-Undecadienal	151.0405587	193.8391673	119.9383676	150.4434964	98.28213711	14.87971532	11.91306913	4.86E-10	19.47167174	6.049399291
neg_5332	4-(2-Aminophenyl)-2,4-dioxobutanoate	4.86E-10	4.86E-10	4.86E-10	4.86E-10	4.86E-10	116.5746475	4.86E-10	83.61004906	260.3606835	42.89168956
neg_5341	Bacilysin	1822.154717	1755.755613	1548.367937	2187.446399	1501.933204	1900.300455	1290.706935	1244.092945	1051.222569	1268.344046
neg_5348	(±)-3',4'-Methylenedioxy-5,7-dimethylepicatechin	604.5737556	725.0030173	453.1406926	682.762478	501.501368	8339.634932	11782.33109	9714.814186	4786.5725	9130.489503
neg_5352	Kanokoside C	2758.457392	2587.294629	2287.283316	2750.265391	2174.628252	15731.29374	18242.99842	16085.63439	7581.891213	25010.83065
neg_5361	Maltohexaose	1030.581934	1060.015318	721.6684646	1009.772368	821.3102091	986.0479843	723.6923759	954.8109332	834.8571433	1475.563613
neg_5365	2-(3-Hydroxy-4-methylphenyl)-5-methyl-4-hexen-3-one	8226.338664	8808.508573	6261.333723	6781.419973	6100.261882	6298.792695	8439.186727	5443.005321	6509.43274	7961.820636
neg_5370	UDP-2,3-bis(3-hydroxytetradecanoyl)glucosamine	686.426552	697.6290405	622.3313356	678.1054561	512.1448416	1366.887882	151.6049243	312.1751796	372.0797356	374.6312176
neg_5372	(Z)-4-(1-Propenyl)phenol	436.6245952	491.4562225	374.8054137	453.854048	359.9501589	868.3468265	922.2014108	738.2284635	775.4394676	932.6520104
neg_5375	4-Heptylphenol	90.69348782	115.1370121	57.06930951	133.103394	55.9255509	36.79209654	17.14236736	1.439574571	75.66777291	28.09868311
neg_5376	Pseudouridine	1822.8934	2539.571279	1236.055043	1911.356605	987.0559796	89.1175402	25.39295625	38.66037882	23.47522298	61.12553535
neg_5377	Niflumic Acid	35.01863462	73.14652604	25.96763772	29.54106605	22.60787015	1420.027822	139.7109111	561.1985223	14.32633473	49.56701849
neg_5381	Aegelinol	1266.369369	1246.561538	1086.043519	1318.705892	1037.441554	1820.550608	1994.529508	1888.037136	1454.016044	1968.559736
neg_5382	Apogossypolone	1822.007828	1802.858088	1347.120144	1967.946573	1668.044388	4491.374365	6227.777261	5672.465388	3400.662725	5513.11778
neg_5383	Pratenol A	1475.824833	1369.580347	1115.903206	1394.575114	1167.50652	1674.706487	1747.599203	1943.024567	1407.061294	1665.714363
neg_5386	Flobetair	230.0959724	69.95887918	1423.099055	68.06408471	8.102529966	58.19545888	66.16359683	102.6086103	53.10659783	13.04134032
neg_5388	PIP(22:4(7Z,10Z,13Z,16Z)/PGF1alpha)	214.5305275	68.70046071	929.8897996	93.408614	6.801276572	60.12785861	517.7298176	14.40984196	62.74494922	0.093190181
neg_5392	L-xylo-Hexulonolactone	1013.23639	1418.244775	936.8623352	3204.535315	1988.996789	1667.142813	644.1100557	1394.876265	465.5669353	283.5526641
neg_5393	3,5-DINITROCATECHOL (OR-486)	285.1366412	430.9204505	273.2682937	991.3590945	622.2676425	534.9624823	182.1515137	431.1758981	115.6786406	75.02269668
neg_5394	Enterodiol	3161.828694	3294.682445	2389.17582	3409.752109	2196.020893	3667.987138	2647.817409	5604.449637	8282.742025	4591.366564
neg_5395	Blumenol C O-[apiosyl-(1->6)-glucoside]	1208.426831	1150.559497	960.5021608	1296.366974	884.0804843	8571.09697	9560.003432	11764.18747	10442.97073	2009.371951
neg_5399	Xanthoxin	2752.796459	3048.83473	2485.235349	3530.748736	2289.747741	3648.341398	3564.435715	3591.081694	4882.728201	3957.742634
neg_5401	PA(18:4(6Z,9Z,12Z,15Z)/5-iso PGF2VI)	65.5105451	84.72642467	197.1654111	131.6307298	28.76862331	1518.365086	1649.057762	1499.635369	105.3530405	734.3568266
neg_5412	Spheroidene	4.86E-10	4.86E-10	4.86E-10	4.86E-10	4.86E-10	4.86E-10	4.86E-10	4.86E-10	1037.404156	4.86E-10
neg_5415	Tocopheronic acid	22920.80359	16124.37473	24050.529	40348.99199	22973.90637	53911.40875	40388.29708	19701.98159	27277.70262	41501.8571
neg_5427	Lucidenic acid N	115785.3615	11826.71788	14673.25794	12222.84161	54734.40631	2142.628802	57081.06088	319.7238897	390.627493	5051.177383
neg_5428	Momordicine III	195.7158648	125.5345744	345.309051	79.43638651	66.74937001	8.656039418	1052.087237	4.86E-10	0.209421745	4.86E-10
neg_543	UDP	23.11916016	6.495463548	23.42938177	16.95745283	140.4799174	115.0140344	179.7077747	53.98401629	30.96072143	38.91419886
neg_5432	Tetradeca-4,6-diene-8,10,12-triyne-1-ol	3818.400894	4026.436779	2994.531179	4347.323231	2978.493755	7396.970443	10100.38792	9124.462424	8949.660274	9440.385203
neg_5433	Metyrapone	19322.87194	24276.96469	14951.23954	21950.82009	12399.33012	87334.17609	126248.4358	110726.0735	101742.3202	113740.9863
neg_5440	Semaxanib	267.7008852	297.6636978	247.9960235	356.0471907	195.567327	142.1974157	145.0442693	39.16583411	62.77087885	349.8238069
neg_5442	Tatridin B	29775.04131	35595.10932	24174.7361	36231.25119	26167.1857	272247.1708	387079.42	310172.3965	199553.3859	324397.3684
neg_5452	5-Butyl-3-methyl-2-furannonanoic acid	36.31321739	43.78243548	10.21675325	39.79482883	33.25120225	2272.211203	3757.24448	3536.450124	3143.291772	3618.622426
neg_5453	Teprenone	4.86E-10	10.92977165	4.86E-10	4.86E-10	4.86E-10	12608.26647	18806.26636	18693.27753	16891.31861	21711.58378
neg_5461	Cucurbitacin IIa	37.79611204	34.17638723	105.7772861	45.17192589	4.947766186	2084.726713	8661.40832	3046.78117	7118.638841	27273.40461
neg_5465	1,2,3,4-Tetrahydro-alpha,7-dihydroxy-beta-(hydroxymethyl)-9-methoxy-3,4-dioxocyclopenta[c][1]benzopyran-6-propanal	122.1985128	116.8775498	94.54893554	98.40949326	89.769151	261.2547834	276.7471566	258.3446682	276.0652044	226.722989
neg_5472	Cornoside	1017.511736	953.7394249	787.009498	1230.210594	774.7248377	847.2459338	619.3395509	728.0320232	2262.9214	1249.011372
neg_5473	L-Propargylglycine	495.1389649	524.2373066	398.1729174	507.4403432	241.4854491	320.756675	27.71421972	142.1523138	51.97864918	58.01378444
neg_5476	PA(22:6(5Z,7Z,10Z,13Z,16Z,19Z)-OH(4)/12:0)	1061.022263	380.2010075	1773.270859	282.055849	63.73351144	69.21108039	177.4568881	63.30312423	15.34876298	15.49185834
neg_5480	CDP-DG(18:1(12Z)-2OH(9,10)/20:2(11Z,14Z))	86.00323505	4.86E-10	1556.896088	4.86E-10	19.30585613	1.32736003	4.86E-10	4.86E-10	4.86E-10	4.86E-10
neg_5482	3,4-Heptanediol	50.28666901	81.07858322	60.15247594	109.4757561	56.68125444	6.72065295	8.036451029	4.86E-10	45.89214797	22.60015166
neg_5486	Carboetomidate	2529.148295	3200.531712	2222.254267	3679.0702	2189.00961	1163.959374	1320.525703	1182.826091	1703.865061	1468.961226
neg_5489	TRICIRIBINE PHOSPHATE	9.199151251	15.5890379	8.689446385	22.73472233	40.22638774	57.15757058	147.0581194	98.60751967	65.71803644	82.31750344
neg_5491	Integerrimine	26.16987757	42.13285946	106.5268094	50.12261926	17.79473427	113.8455102	243.2103645	74.56394315	126.3688523	371.099296
neg_5493	Dethiobiotin	1160.308949	650.5931345	528.1519728	469.5019606	553.6694057	102.0507495	85.6541118	59.47510695	130.337089	81.79639185
neg_5494	5-Phosphooxy-L-lysine	88.14473742	78.19578984	34.08295541	51.03757577	3.149605494	244.7514226	108.7008079	134.6702561	265.8449665	363.4148516
neg_5495	Gibberellin A4	1024.756281	1141.731796	826.5186375	1219.98871	748.7999736	679.3167409	261.3112631	264.6828061	208.0963265	623.3521166
neg_5496	Arctiopicrin	3418.469	4449.783203	2099.636716	2790.738998	1291.881347	1620.29467	1182.008688	949.0741282	1086.735542	2342.610895
neg_5500	1-Nitro-7-glutathionyl-8-hydroxy-7,8-dihydronaphthalene	1408.930756	1041.215913	872.0199158	1025.778905	1106.072687	1741.195809	756.9859521	1199.576069	1140.862206	934.7149096
neg_5511	Arginyl-prolyl-proline	1225.259496	1177.104142	1378.437837	1877.495049	1715.893303	3577.437308	3221.344283	3092.419255	3604.522075	3453.669624
neg_5512	DG(2:0/20:3(5Z,11Z,14Z)-O(8,9)/0:0)	18808.02031	5535.770004	5118.709961	3953.267943	9402.495156	2327.500119	6211.849935	1614.758361	2116.888913	2149.753955
neg_5513	Leukotriene D4	55.3530394	74.17357222	65.49194015	129.4549231	31.02348349	648.4908693	125.2100645	794.6625178	1186.974654	83.24011737
neg_5514	Ceanothine E	7765.329807	10058.50294	7420.647088	11352.67349	7342.182259	1818.338193	986.1933883	1429.434276	1666.987188	1667.202555
neg_5518	Hypoglycin B	1889.883296	1956.940707	1748.22729	2801.788713	2364.201573	2202.263127	2279.842191	2476.847439	2667.888995	2937.112866
neg_5519	Obacunone 17-O-beta-D-glucoside	7815.620404	8019.789987	6216.718972	8391.311481	6781.761791	3719.098748	2506.099357	3090.99311	4235.226502	3298.216777
neg_5522	(R)-Pterosin B	11251.46763	13470.14381	9033.919932	12007.38576	9277.214191	4828.559604	4755.57311	4054.033763	5418.460532	4882.311473
neg_5523	Dracorhodin	47828.25426	60581.33778	39201.25062	62801.61261	48139.61731	15631.99294	23779.11528	18622.37144	14239.94182	26495.14108
neg_5524	Nictindole	3223.273806	3252.122606	2785.661403	3534.726821	2801.614597	3253.763834	3509.05287	4075.810083	7234.266605	3064.211291
neg_5532	L-Dopachrome	542.797964	536.2910977	444.7734376	594.3641681	481.5671533	450.3005783	406.2781151	371.4097651	295.5088591	359.3575065
neg_5534	Phorbol	22.61391367	18.0766359	44.86529243	31.06471653	7.349473488	533.5468819	432.61926	823.4576808	136.0263343	247.8712052
neg_5537	1-(5'-Phosphoribosyl)-5-formamido-4-imidazolecarboxamide	351.5204783	358.7743602	298.6898438	428.6828847	379.5173268	505.7057781	1038.671902	721.4432868	483.9830722	404.5298122
neg_5542	(E)-4-Hexenal	182.3237561	228.9581138	169.8361648	614.3671438	360.4757309	177.8572535	73.78145398	67.75047979	628.4299157	175.0761366
neg_5545	Thymidine	72.36075166	116.0408718	65.01009104	124.7193904	88.71952846	22.42480201	39.72559651	4.86E-10	4028.753444	166.6460786
neg_5550	Neotame	747.7118716	716.2992491	716.0826132	877.112456	680.2237392	1922.764635	3434.062725	3222.970724	3233.050272	3441.114244
neg_5551	(Z)-7-[(1S,4R,5R,6R)-5-[(E,3S)-4-(4-Fluorophenoxy)-3-hydroxybut-1-enyl]-7-oxabicyclo[2.2.1]heptan-6-yl]hept-5-enoic acid	993.6223385	991.9137102	921.4518217	1192.141105	763.4826085	2069.871387	2295.756392	2219.112302	2125.763579	2279.371881
neg_5552	Cyclo(glycylleucylvalylleucylprolylseryl)	144.0240612	117.196508	307.9096329	105.5938536	92.25827182	540.5030329	1673.462939	1204.929531	675.5242422	3678.594031
neg_5556	Pterin	158.8796951	167.8631187	123.29388	220.4045786	112.0700448	315.0026897	321.7583696	197.7141887	283.9777369	186.8821116
neg_5562	2-Methylerythritol	2951.698236	2275.946251	2355.962646	2668.079875	2968.610289	1055.35571	1415.910922	749.405982	991.6877471	1413.214818
neg_5563	Prostaglandin lactone-diol	5278.418563	4208.557837	6931.527739	4852.545017	4003.532608	2648.538823	3851.943217	1851.168617	2066.629483	1945.723115
neg_5565	2-Hydroxyenterolactone	3011.878224	2975.339706	2464.204524	3749.826419	2566.090639	3619.073592	2310.167267	2049.629832	15153.4153	3614.861532
neg_5571	Kanamycin B	348.4492471	366.2064034	326.8123452	357.8486542	295.6532834	520.7245806	392.5432625	425.498289	577.7340594	345.1273802
neg_5572	Trigoneoside XIb	12.73691085	30.35101686	43.69474491	44.52656828	7.878919379	526.4822743	1177.800003	1062.19937	419.7421564	4392.687835
neg_5574	3 Hydroxycoumarin	54.52035603	100.8259302	82.41154809	295.1494605	72.20621062	158.9799975	52.32985844	100.7282052	134.4091271	18.21525678
neg_5576	5-Phenyl-1,3-oxazinane-2,4-dione	725.5562953	1347.441397	1040.826696	3103.620589	692.2015518	928.7894476	429.4602701	610.6703559	978.8290022	329.8890426
neg_5577	5-Phosphoribosylamine	259.0635366	497.9535733	367.0889164	1060.460158	293.5698566	321.8083734	180.5148329	223.0739026	330.8501495	159.5225981
neg_5578	Myristoleic acid	2417.25823	2521.479143	1979.841526	2710.231491	2143.416562	1974.102911	1134.489016	775.1956917	97.48637139	853.8112081
neg_5579	8,11-Heptadecadienal	2882.781853	3525.215629	1824.620041	2834.922129	1837.100126	1322.515488	2115.23748	2086.686348	1025.542877	2878.702929
neg_5602	5-(3-(4-(2-(4-Fluorophenyl)ethoxy)phenyl)propyl)furan-2-carboxylic acid	1020.010606	879.7351868	776.2800696	966.1780604	904.8027429	1592.655465	2305.175947	1268.417518	1352.779028	2125.167514
neg_5606	10-Hydroxydihydrosanguinarine	3384.015274	3688.086306	2488.779677	3651.454358	2722.475091	1847.073638	2770.658798	2364.395052	1765.792614	2490.983045
neg_5607	CMP-5-N-acetyl-7-N-(D-alanyl)-legionaminic acid	3289.107629	2951.098985	2406.053095	3163.682695	3039.988109	1935.455942	2521.8101	2131.316509	1838.704925	1849.165619
neg_5625	Dexrazoxane	63028.62101	71039.69254	46339.43052	64008.14081	46350.78496	39066.76445	54139.4716	47956.2586	33804.22749	55794.3511
neg_5627	(2S,3R,4R,6R,7S,8R,9R)-1,2,3,4,6,7,8,9-Octahydroxydecan-5-one	1366.382022	1380.292545	1329.762073	1567.932875	1080.361946	1122.93892	895.4984873	838.4270812	867.6747818	821.7676662
neg_5628	2-n-Propyl-4-pentenoic acid	1024.566426	1316.019456	534.4295854	1058.049293	558.5714538	476.2678158	965.0448015	883.3834476	310.9690258	1713.196416
neg_5629	Icosadienoic acid	1104.028844	1547.102628	474.9966663	1031.827159	443.2878521	291.7420762	629.3448069	701.7247017	154.4385516	1659.589912
neg_5633	8-Hydroxyacyclovir	1826.357303	1661.07059	1339.570817	1777.438521	1584.794658	1622.756262	1539.638916	1555.792951	1521.415505	1320.917905
neg_5637	(E)-2-octenal	48402.64477	48188.8404	40078.14816	49387.04846	40147.94774	38417.23175	63600.16677	49957.31664	50927.06191	55113.36772
neg_5646	2,6,6-Trimethyl-2-cyclohexene-1,4-dione	108.4281584	144.480295	88.73828657	118.806776	80.39736781	43.42081528	30.85401278	22.84477566	45.86626784	67.54530765
neg_5648	Azelaic acid	12999.63475	12843.0799	10704.7896	13503.79103	10763.15613	11451.86623	16267.20668	13235.52596	14346.48028	14105.84525
neg_5650	2-Hydroxy-6-oxo-(2'-aminophenyl)-hexa-2,4-dienoate	301.0696196	596.7905321	312.787322	845.6131592	0.244740325	320.534929	4.86E-10	339.7418887	4.86E-10	4.86E-10
neg_5652	Histidylvaline	1307.034558	1162.641385	1143.6762	1944.794818	1139.882187	987.4331344	1329.600101	2366.301809	4429.967777	1273.447022
neg_5661	PA(13:0/18:3(9,11,15)-OH(13))	97.34601669	12.79346042	1310.445759	21.07152842	5.853639955	55.01265361	766.254967	3.207709737	268.7964181	36.67069183
neg_5665	CDP-DG(a-25:0/18:2(9Z,11E)+=O(13))	283.0355568	17.00931495	167.8435649	30.75590004	5.963281228	10.50714397	4.86E-10	4.86E-10	0.024041041	4.86E-10
neg_5673	CDP-DG(18:2(9Z,12Z)/22:6(4Z,7Z,10Z,13Z,16Z,19Z))	24.53094325	17.76232958	24.18216066	150.6844102	220.2700815	74.22593102	17.49679296	78.85029427	1018.092897	26.01967169
neg_5679	Nornicotine	158.6159762	194.6566346	169.1143964	226.5214412	146.9682595	261.6122502	163.5147166	178.6307111	228.8316723	207.9959673
neg_5683	Senkyunolide N	263.0021455	212.4785776	198.3685721	220.1938422	189.8875952	225.5040483	211.7258727	213.9272727	245.0674298	234.6287878
neg_5685	7-Methylguanosine	475.3667974	436.9486178	352.6982675	498.7783023	342.6232877	1151.845039	1275.36878	892.3243526	1626.099853	739.4500772
neg_5686	4',5,7-Trimethoxyflavone	1241.967314	1577.552165	1282.207003	1130.632987	681.0132133	1675.373157	817.8960005	1122.048655	1400.763004	1382.273752
neg_5688	1-(13Z,16Z-docosadienoyl)-glycero-3-phosphate	42.13658322	52.89421222	59.09120998	546.3418987	261.1860321	24.11734688	8.397888351	37.07822394	266.1441283	9.735611801
neg_5692	Succinic anhydride	26.21297204	20.34644495	22.11660508	17.10846124	20.60055589	255.2952996	75.0980261	124.7482224	248.4159722	103.2970377
neg_5695	4-Oxoretinol	1.709093442	1.667835024	9.754790417	2.148547899	0.362105918	80.77570227	149.673066	36.62440959	51.42245271	41.73169667
neg_5699	2-Pentylfuran	78.1332322	100.86542	61.48979764	151.9805799	78.4593657	56.47210667	34.08676374	33.61656775	58.73204637	43.79911219
neg_5701	(-)-Menthol	49.73258686	34.02948939	41.97392139	272.3733814	266.1978424	788.7106558	2220.202378	1950.934951	1643.007387	1908.412602
neg_5708	Musabalbisiane B	15217.25022	16217.27825	11113.40138	14858.77699	13782.88453	9995.056199	1929.872986	6731.191389	10537.80299	11019.05594
neg_5710	Ethyl sorbate	149.3221388	112.9402048	84.13605915	173.3757417	150.9043056	63.08415053	221.4419165	240.5960855	116.7553395	198.3539169
neg_5713	(Z)-3-Methyl-3-decenoic acid	173.636054	125.3661706	152.6600161	611.0229757	565.0497508	1407.714428	4161.327603	3551.857381	2851.096542	3521.667209
neg_5714	(±)7-epi Jasmonic Acid	585.4989653	614.5354183	561.374584	1342.901596	1153.978516	2582.79893	6389.459434	5444.37089	4705.299655	5395.228888
neg_5715	Traumatic acid	3666.001628	3856.398559	3118.720885	5555.469054	4598.970925	8844.169684	20737.99388	23839.2989	17278.42405	17372.86942
neg_5717	3-Hydroxydodecanedioic acid	1823.790618	1828.764958	1589.963527	3410.87082	2886.244705	6651.058974	16009.89609	13496.38662	11135.6672	13154.48635
neg_5724	p-Salicylic acid	2719.049806	3199.580834	2556.032487	4769.277782	2426.365146	658.3736062	820.4250723	619.0217267	634.2012589	506.7006237
neg_5731	Oxepin	7922.608573	9332.991823	8211.886101	15451.81216	7774.227316	948.0550235	1897.652296	886.9696763	1072.04188	956.4863808
neg_5733	5'-Deoxy-5-fluorocytidine	342.5053358	299.5576905	194.3868519	131.3592868	84.0941631	256.3820228	28.36595662	34.29107552	79.7705198	30.58751338
neg_5734	I-Bop	977.7477252	1172.307501	608.5920605	740.6042529	885.7992788	25.6090978	0.816738703	3.14609472	25.76269258	170.0848094
neg_5737	Leukotriene F4	4.141394937	13.61670248	32.34080444	279.1818293	470.5955753	32.21711768	170.1081535	27.9216255	728.0320683	14.81408656
neg_5745	Isomaltose	159.4336639	105.0510119	105.6594265	137.5587752	51.0823483	111.2031471	43.82336648	101.4224295	681.9532902	81.46267719
neg_5746	N-(3,5-Dihydroxy-4-azatetracyclo[5.3.2.02,6.08,10]dodeca-2,5,11-trien-4-yl)-4-(trifluoromethyl)benzamide	24.68648486	30.77335679	19.09681353	41.19877976	23.56325767	5.835409113	4.86E-10	8.11748721	464.9885332	50.4384565
neg_5749	4,5-Dihydroniveusin A	1336.3403	1630.788402	1045.820839	1304.165995	1266.409224	645.8781078	464.6176863	516.797687	634.2721818	773.8877383
neg_5750	Chandalone	56330.60892	63297.08943	45871.75313	51753.98483	47383.77027	31245.26023	19415.86645	24570.45945	26335.949	28094.21143
neg_5752	TyrMe-TyrMe-OH	11561.06233	15310.7774	8160.888198	10711.11067	11411.53253	2128.320601	1129.366146	1430.706472	1781.23082	3310.409657
neg_5757	Isovaleric acid	3.135368145	4.86E-10	2.883430908	379.4082501	272.6051522	20.40417652	3.327551944	2.381115356	5.098451534	14.73556779
neg_5759	Carvacrol	14.03310128	56.99696175	18.28501164	158.97578	72.75027706	45.68042682	7.717543969	189.421878	9.289597341	68.40123558
neg_5760	2-Amino-3-methylpentanal	252.4215308	294.7060444	232.1763743	330.1367003	178.7918575	448.3292561	236.7020476	336.6129309	4970.628892	452.259514
neg_5762	cis-3-(Carboxy-ethyl)-3,5-cyclo-hexadiene-1,2-diol	139.6790606	255.0452941	224.9633877	248.6921092	189.3710294	460.830155	97.01069347	173.0360272	104.3141968	213.0500612
neg_5763	6-(2-Hydroxyethoxy)-6-oxohexanoic acid	542.3518737	534.81212	525.3467063	35208.39974	26228.70032	663.7935216	316.5263493	384.8136416	456.0000768	402.3384155
neg_5768	7-Hydroxy-5-methoxy-6,8-dimethylflavanone	1089.257121	1125.238411	935.7967977	1151.929989	915.4370687	1473.275745	1157.398819	1462.214636	16508.30867	1948.678317
neg_5770	Carbamazepine-o-quinone	107.4926052	144.5985956	157.5256716	97.08342711	55.9251839	21.94464613	9.182952208	7.309906945	52.40682065	108.5311016
neg_5778	Gibberellin A59	561.7050245	697.1013163	732.5527968	722.1307091	392.1531111	2198.756557	1445.383022	2764.801249	59163.70634	3818.754183
neg_5783	LysoPE(18:1(9Z)/0:0)	15.43481904	12.58434085	211.3582369	18.86556048	4.836873237	6.789985834	26.46028354	11.62681195	13.38208677	4.568955607
neg_5784	5	2.367964947	27.94725387	30.09430045	10.64162757	169.5022487	243.3270474	83.67806811	39.26465151	180.0052531	160.1470112
neg_5786	Hydroxyhomodestruxin B	728.3782204	463.9528582	1611.875795	116.7555717	12.96442411	85.17309762	286.0619184	35.66157794	16.7777477	25.87922948
neg_579	UDP-3-ketoglucose	57.83553647	25.2473444	60.06520208	4.86E-10	178.5375938	154.0187481	223.693828	112.7115978	15.25180104	57.25700649
neg_5791	PI(18:2(9Z,12Z)/PGE2)	4.86E-10	4.86E-10	128.9670618	1.885868427	4.86E-10	44.91986839	34.85067836	9.391913356	61.54778591	5.123664241
neg_5796	N-Propionylmethionine	335.0627499	359.2212352	296.9198281	391.2361453	320.3549656	526.4823487	195.9597008	291.041595	290.9660174	243.5547988
neg_5798	7,8-Dihydro-2'-deoxyguanosine	551.8029615	592.2179846	410.4212077	676.3038515	386.5623282	468.2224513	61.19187088	130.9898536	130.4304909	129.5450089
neg_5807	1-Naphthylamine	282.1945571	213.4875956	311.525186	505.9087235	708.5059303	202.8739783	55.70057818	133.4607267	133.8313361	137.7723087
neg_5809	5-Pentyl-3h-furan-2-one	610.8211604	550.2692205	648.4424891	720.9987644	624.6070596	2797.649144	2376.446155	2460.865622	3538.379889	2526.039246
neg_5813	(Z)-3-Oxo-2-(2-pentenyl)-1-cyclopenteneacetic acid	1670.107728	1559.284511	1632.619328	1866.986755	1543.662518	5821.948458	4441.053522	4759.939968	5641.526808	4836.711917
neg_5815	Helenalin	1624.740471	1584.803877	1302.856347	1639.867675	1452.1145	1687.958741	1258.637037	1445.410348	1522.726989	1857.145506
neg_5817	Urate-3-ribonucleoside	407.5604808	339.4475467	444.046821	367.8331168	454.9102107	1293.866333	1248.855991	1380.531742	2561.259404	2610.913259
neg_5819	Aflatoxin-M1-8,9-epoxide	43.94269869	21.0227951	25.01077732	24.73548678	13.7904103	306.1540444	43.41649466	216.8701218	524.403975	555.5510309
neg_5824	alpha-Ribazole	18387.84974	17180.44665	14080.30526	17853.78494	14112.69592	24126.44502	22147.88473	24515.86182	24637.85503	25115.71011
neg_5825	3-[3-Fluoro-4-[6-(2-methyl-2H-tetrazol-5-YL)-3-pyridinyl]phenyl]-5-(hydroxymethyl)-2-oxazolidinone	96.25323933	89.91084663	66.45087403	145.2680124	128.2164468	533.9390306	851.9724268	418.4579397	924.5610094	247.1867371
neg_5831	13-(3-methyl-5-propylfuran-2-yl)tridecanoyl-CoA	7028.634792	8183.730951	3527.448233	7826.752048	6202.91349	5115.304059	552.3459258	3345.476019	5764.871558	5426.919987
neg_5834	Hymenoxon	4013.988757	4380.342728	3498.808089	4811.432773	3650.181789	4840.687829	2669.921232	2916.206956	3648.908285	3903.57297
neg_5835	alpha-Fluoromethylhistamine	1097.802011	1202.375411	1013.39083	1539.244516	1191.462315	777.8665863	634.979823	774.5704934	1480.773872	1121.304192
neg_5836	2'-Hydroxy-4',6'-dimethoxychalcone	170.7249818	218.5707697	166.8850119	273.638637	161.8427125	171.1900538	51.94513596	72.17865425	124.8732832	253.931681
neg_5840	5,7,3',4'-Tetrahydroxyflavanone 7-alpha-L-arabinofuranosyl-(1->6)-glucoside	952.1063668	1017.013649	763.5597131	1222.601236	1071.739473	1659.633999	840.061459	1263.000783	1763.824424	2208.656018
neg_5842	L-Proline	150.8088962	130.9812983	151.3248346	129.2408182	121.356241	247.821869	229.0702199	184.8069624	184.3214587	183.5168603
neg_5846	(+)-Camphor	867.9491144	843.8470767	927.8353128	1235.576838	1173.604131	1974.973028	2538.315331	1526.916487	2509.132429	1950.788786
neg_5847	(S)-8-Oxocitronellyl enol	122.2661521	106.1545356	82.10778006	136.4844596	101.4389911	185.6839431	115.542485	258.4203205	324.016874	265.7882395
neg_5848	2-Hydroxyphenylacetic acid glucuronide	74.75014533	68.82381779	22.80378754	192.8800163	142.201028	134.0080753	129.7540337	158.5804595	361.2375517	115.4741076
neg_5851	(S)-Ureidoglycine	28.45042948	16.71931789	3.468872677	5.87778684	2.8018053	12.33943267	4.86E-10	2.184870294	4.86E-10	4.86E-10
neg_5852	Myrigalone A	887.5503755	980.5928071	731.9795236	994.1407471	1072.027242	830.3466836	1129.078991	1060.809854	1787.86235	844.2353522
neg_5861	Dehydrocyanaropicrin	1022.848051	1071.951755	839.5645257	2218.044395	1570.083638	2712.842822	1390.55978	1531.694037	20875.72262	2388.087743
neg_5867	4-Phenylpiperidine-4-carboxylic acid	176.3375502	184.928669	188.8809887	234.4396947	195.5351134	1181.512687	36.45421613	90.39758431	101.244433	89.48278998
neg_5869	4',7-Dihydroxy-6-methoxyisoflavan	441.9072318	471.3950739	332.7624097	978.2061245	949.6541238	1893.779229	860.9533874	888.4242652	19245.74794	1426.146013
neg_5872	Gibberellin A3	630.167845	720.4858905	482.3436557	1643.947221	1989.335373	3375.536727	2095.785322	1844.09561	37842.86621	3118.552604
neg_5881	Rishitin	4259.58345	4439.218093	3679.500878	5465.959922	4761.088429	6367.355909	4391.952987	4760.209852	7755.215828	7394.040942
neg_5892	Misoprostol	2050.702328	2364.522645	1792.508678	2570.176847	1687.138954	2084.561374	1379.212741	1718.85247	1960.735908	2079.847092
neg_5899	Dide-O-methyl-4-O-alpha-D-glucopyranosylsimmondsin	9802.002801	11473.59681	7236.605451	9765.272929	8672.004733	6243.100731	1210.872796	3812.3594	6905.976992	7618.743372
neg_5900	Marmesin rutinoside	4387.332344	4741.229287	2183.188416	4504.209532	4031.733434	2342.157407	426.7503412	1683.581936	3023.840139	3300.06911
neg_5902	2-(2-Cyclopropylhydrazinyl)-9-[(2R,5R)-3,4-dihydroxy-5-(hydroxymethyl)oxolan-2-yl]-1H-purin-6-one	2686.463467	2199.345244	3332.753886	2639.410932	2365.586606	1455.231522	2253.226527	942.1122108	1331.14445	1212.667548
neg_5904	(S)-3-Acetyloctanal	92.35977714	127.9151729	101.2659481	194.0711062	72.54901482	78.5964304	21.26809833	35.03541256	117.1199095	44.35692151
neg_5905	Plastoquinol-1	30.39778536	30.69366061	16.00678739	86.11147033	17.07314679	23.15665766	4.86E-10	13.76763006	28.13712364	25.89918739
neg_5907	Moschamindole	2039.432282	1954.002302	1611.496393	1505.218677	2383.12855	1867.302345	1248.039796	1487.382582	1448.011312	1338.52373
neg_5908	Epothilone B	8130.561362	1541.719897	1247.193125	1318.434961	2708.641904	1055.536399	1513.225537	701.1410245	890.7468241	739.5567698
neg_5910	Premithramycin A2'	1915.335249	1759.84713	3097.020238	1353.479215	1155.739623	1436.288124	930.6408116	1757.998653	1728.654331	2611.258307
neg_5913	Deoxyguanidinoproclavaminic acid	120.3894368	130.4349054	120.4994176	153.9576637	105.9639235	200.1624548	143.0403665	126.9708177	154.8659597	191.8895349
neg_5924	7-Oxoprostaglandin I2	799.0800825	845.6752371	736.8108327	1063.479481	792.1598366	3187.656636	1597.254266	4872.432708	11273.31619	2383.058499
neg_5925	Melibiitol	2348.06204	2239.692053	1321.207334	3298.806231	3805.493054	3793.577423	3202.89797	3774.87042	5554.2797	2766.320894
neg_5928	CDP-DG(i-19:0/PGF1alpha)	411.1940769	717.6437935	43.90306016	451.3466739	519.6185778	19.62026242	4.86E-10	5.802805249	8.424058613	6.039175593
neg_5930	N4-Acetylcytidine	412.3065824	619.8778971	415.7887041	721.8464506	174.9329848	450.4823109	13.3074099	218.8513159	72.76426412	50.09612604
neg_5934	2-Phenyl-3-buten-ol	151.3720832	189.496965	127.8888175	169.9108818	90.03828192	9.937914196	0.013446575	0.152347716	2.25841407	11.87740427
neg_5935	Deoxyhypusine	74.07035211	80.24747057	56.9071403	96.51717401	72.37064593	74.83248358	65.51694636	75.08444601	86.52828266	90.87534179
neg_5936	Neryl glucoside	973.9268196	1093.973023	799.5394315	1210.289444	755.5305068	1422.184463	1283.863751	1340.379178	1515.380303	1730.084644
neg_5937	2,3-dinor Thromboxane B1	58232.01119	64321.05014	53029.09966	91666.42391	60090.72105	69251.78118	67429.45204	69778.3967	86914.39217	57815.16851
neg_5943	Dodecadienoic acid	284.591644	348.3592318	244.1538199	535.507294	499.5271075	379.7137776	452.912448	502.2278756	463.6001455	342.2411274
neg_5945	Isokobusone	4385.24872	4248.084745	3634.657148	5243.716161	4567.306637	5406.043682	4169.077863	3159.129301	4400.598162	5626.953809
neg_5946	7(14)-Bisabolene-2,3,10,11-tetrol	1382.284574	1599.315225	1413.600037	1330.296903	1059.077863	714.7085799	1842.754867	1798.463969	2452.972225	1804.087146
neg_5949	Medicagenic acid beta-maltoside	11.18063851	6.625728859	14.98481473	12.09640369	1.142445796	30.33735068	11.55174522	245.4244474	1147.171772	6.968161426
neg_5953	2-(1-Methylpropyl)cyclohexanone	1174.644116	857.0153625	972.772069	386.9489271	941.1080802	413.2613774	265.6003563	243.0320028	260.7101084	607.618797
neg_5958	trans-p-Menth-2-ene-1,4-diol	2105.823383	1667.536049	1620.415017	1320.358899	1807.36159	773.3347461	729.1639769	577.3238963	921.416104	1336.583881
neg_5959	7-Epi-12-hydroxyjasmonic acid	2979.566445	2984.4314	2955.441171	4458.861358	4247.980647	12670.45489	13427.41895	8779.46914	12907.75003	13660.24789
neg_5961	Polyethylene, oxidized	2864.2747	2867.607813	2524.806552	4203.733129	3435.752275	9365.769423	9840.322335	6802.124372	9594.543404	10260.66269
neg_5963	2-Hepten-4-one	1045.271025	1099.859883	808.5061377	818.4120811	771.437049	470.5121534	378.1522476	331.2814041	462.3400731	550.1356775
neg_5964	3-(7'-Methylthio)heptylmalic acid	14005.00114	17076.34117	13829.52412	21742.2132	16352.19669	25402.06142	19935.29353	13547.43394	14883.45486	29956.04822
neg_5967	MUNDOSERONE	617.6552044	336.9381148	261.870536	279.8013081	376.749534	3332.75257	1991.992169	2246.944821	3071.432021	4982.023296
neg_5968	Dopaxanthin quinone	11.50915587	10.7388109	10.1299466	17.79943383	9.403699284	357.7867962	451.6268622	160.7193117	972.2008338	48.86519634
neg_5970	4-Amino-1-(6-aminopurin-9-yl)pyrimidin-2-one	2269.784815	2349.937584	1889.434178	2437.661788	1919.452732	2745.143531	1434.619658	2140.055217	2716.80879	2562.586399
neg_5973	CDP-DG(PGF1alpha/16:0)	548.8465803	61.60353619	900.5275368	4.86E-10	4.86E-10	4.86E-10	980.28102	4.86E-10	87.39184893	4.86E-10
neg_5979	cis-trans-Nepetalactol	77.38515975	107.3102604	83.47125637	151.3544312	85.97713611	351.6927442	199.5863174	276.7352357	678.9282382	316.8021965
neg_5981	Senkyunolide	10.22692842	14.08431535	11.05958291	28.64887848	11.95727829	29.94504449	20.52869705	20.09183933	39.89324246	14.61166324
neg_5982	1,3,11-Tridecatriene-5,7,9-triyne	1991.231006	2394.064092	1561.851512	2331.517076	1417.974976	920.9024576	499.1193988	771.3038976	2098.766982	880.6604549
neg_5984	5-(L-Alanin-3-yl)-2-hydroxy-cis,cis-muconate 6-semialdehyde	49.82613593	78.52448328	44.53604336	53.7321237	12.91058885	106.9481226	2.453839468	45.60191287	37.98583619	19.13071869
neg_5985	Wyerone	5750.045035	7582.788109	5063.111569	6724.773342	4085.089851	972.4195731	230.7526621	328.4227571	447.9415957	1264.261068
neg_5987	Hexyl glucoside	1218.991772	1313.242401	1129.134962	1480.358102	1217.901117	1569.68544	940.5861407	1240.302996	1600.173785	996.9625331
neg_5988	Asparagine-betaxanthin	282.2770645	428.6361685	353.475823	390.3687157	276.7946052	344.5444466	138.3837749	269.2074113	246.0742839	305.3186574
neg_5990	N-Linoleoyl Glutamine	209.906598	14.30449057	12.67123979	19.14045209	1242.560315	5.769629978	6.987809352	9.218928198	32.64235165	44.69708294
neg_5994	(S)-Isosclerone	33.69125497	25.04985107	17.84945665	18.52508671	7.396306127	344.8772995	477.9979882	1974.749244	1051.200357	514.7878979
neg_5996	4-Hydroxy-3-methyl-2-(2-propynyl)-2-cyclopentene-1-one	8.899383116	8.400834594	9.913159565	13.65512745	6.577472455	149.1933474	283.4722291	1332.126697	669.9888474	285.1513558
neg_5997	Diphenoquinone	165.0691342	99.18413428	61.97528038	198.1305993	65.90525191	369.6354197	337.8493343	1072.869674	629.6186296	382.4042239
neg_5998	2-(3-Mercaptopropyl)pentanedioic acid	52.9724688	51.43011523	45.95665138	57.2154604	34.33957085	18578.14306	31294.61851	121695.8087	60411.01395	30959.66903
neg_6002	9Z-octadecenoyl-CoA	12375.58242	14116.0308	9197.422157	12716.22125	11474.42358	7938.25726	1366.078254	4983.362549	8980.887275	9810.76066
neg_6004	Clavaminic acid	6.162917787	2.973173034	3.625166544	11.16140293	8.577934614	165.6141392	16.00773374	178.1679853	27.88715765	60.70854575
neg_6005	3-hydroxyundecanoic acid	762.0891064	851.98494	582.6071895	851.129604	708.9780802	412.1774452	431.8873277	562.8979866	576.6795294	606.0798241
neg_6011	Pressinoic acid	4497.236842	4526.070286	3178.136739	4504.852741	4394.037671	5025.048633	2627.787313	3567.306138	4197.714861	5522.764605
neg_6021	1-Methyl-4-phenyl-1,2,3,6-tetrahydropyridine	87692.16157	101173.7877	57817.94605	126275.8519	75140.32644	117829.325	128825.5762	132255.6881	148389.1601	140462.4278
neg_6024	5a,6a-Epoxy-7E-megastigmene-3a,9e-diol 3-glucoside	1391.034953	1262.601783	1191.185354	2058.370962	1428.974261	1178.665527	1673.931151	1818.907864	3512.682077	2835.057488
neg_6030	Methyl (2E,6Z)-dodecadienoate	2800.801476	2970.896468	2260.428647	4161.288801	2845.799559	2504.621975	2435.278058	2223.50589	2576.177939	2600.488519
neg_6041	1,2-Anthraquinone	425.1587994	766.4970119	580.1636954	2096.181474	1058.225061	6079.939542	272.6383711	497.0671516	1393.877724	1171.381412
neg_6046	N-Arachidonoyl Tryptophan	110.9105198	136.4107148	121.2520505	293.9494062	122.4589868	801.3758692	357.1161181	581.2331891	1283.687925	366.3628302
neg_6050	Nicotinate D-ribonucleoside	118.1525497	209.7339253	255.49845	396.6230173	301.7009041	879.0468479	54.77870856	265.9564514	607.3668461	327.212782
neg_6051	D-Fructose 6-phosphate	9.774590723	4.86E-10	6.658802285	4.86E-10	4.86E-10	37.73097792	14.16701119	31.16909281	30.06474862	50.08358233
neg_6056	10-Acetoxy-8-heptadecene-4,6-diyn-3-ol	2624.889316	3932.497393	2664.99473	4710.451362	3681.246922	2071.647768	2364.685802	1815.550927	3748.151701	4898.587593
neg_6059	Jasmolone	104.9224579	132.211718	90.67819693	152.4000652	107.4171174	67.80947996	49.59558402	45.13277146	83.65082941	88.39331045
neg_6060	(1R,10aS)-1,4,10,10a-Tetrahydrophenazine-1-carboxylate	11.44794689	20.5118003	13.87723675	31.22955982	14.53574582	82.69103758	80.11970804	136.482947	149.0094779	122.7973963
neg_6065	Ganoderic acid N	18421.59231	21648.7705	13667.34662	27601.85871	18055.68262	3341.453943	2743.707371	3056.610377	2827.039755	3702.675293
neg_6077	4-Methoxy-2,2'-bipyrrole-5-carbaldehyde	3344.587176	4346.648467	3094.188692	4185.006121	3566.503358	580.2945289	555.3948914	288.9715144	295.80373	768.556499
neg_6078	Vitispirane	1220.427376	1412.431756	1138.639903	1654.867721	1170.219842	2206.211438	1177.685996	1197.382543	1615.322922	1445.423623
neg_6079	Linamarin	11.52038247	7.306040596	4.86E-10	87.02687594	58.09775099	77.6348815	87.35705442	72.11462849	152.4199512	50.95657464
neg_6088	Beloranib	1260.207951	1249.329327	1133.818455	1296.870782	1034.741246	24585.94629	11547.90048	17836.44407	29298.67623	8909.906081
neg_6090	Pyruvate	32.69457108	42.75372447	38.00726459	52.85939615	42.82835909	119.0039142	74.85493104	86.9878719	221.5623094	154.0245603
neg_6092	2-Propylfuran	28.52077667	35.15462546	20.47008745	42.78802671	27.05215593	560.5907004	23.04453108	15.96752411	29.87637222	41.10560632
neg_6095	Eucarvone	272.1713495	286.5892375	285.6255251	250.697134	271.7309006	1156.755446	825.7380057	918.5550267	2590.835658	2119.692477
neg_6096	Ethyl 3-hydroxytridecanoate	2086.684473	2454.712004	1968.495627	3269.731985	2283.077904	2404.054433	2846.749488	2412.814877	2635.610295	3022.298793
neg_6097	(±)-Rollipyrrole	318.2473212	303.4394165	171.8680107	335.6736046	199.8023498	97.4322184	26.02265136	264.4466204	84.77133838	8.49808835
neg_6098	7C-aglycone	426.8281216	289.4755964	143.7729133	997.4042512	903.261416	2912.907432	4550.336722	1463.892082	3040.309351	1800.14914
neg_61	Amikacin	58.21825418	77.28969515	138.9165137	21.13756159	15.93716481	8.222136761	4.86E-10	23.84129272	2.508516643	4.86E-10
neg_6100	2-Butylfuran	226.7367863	209.8253808	123.2802252	200.1806034	118.4699067	68.43210951	73.58300581	52.85665053	104.1462614	108.643274
neg_6102	2-(5-Methyl-2-furanyl)piperidine	207.8462229	203.8459676	256.6099635	190.4412971	125.2790095	545.9432534	542.7565983	505.993263	680.6030148	605.0389899
neg_6103	7-Ethyl-2,3,4,5,6,7-hexahydrocyclopent[b]azepin-8(1H)-one	50.79523446	56.62615163	11.39520752	62.72178465	46.53957455	47.8017138	4.86E-10	22.09044998	25.43942709	10.22031976
neg_6104	1-Hydroxypropan-2-yl 2-isopropyl-5-methylcyclohexyl carbonate	1266.117155	1445.650176	948.7702589	1942.417415	1254.885477	1472.208478	1531.010958	1460.908247	1690.636899	1547.959907
neg_6106	Acoric acid	9946.554573	10366.69987	9010.458206	13069.85351	11975.84179	14565.96698	9437.211423	7501.51581	12285.76297	15331.16117
neg_6114	PS(16:0/20:5(5Z,8Z,11Z,14Z,16E)-OH(18R))	1.226983368	6.55949486	9.409939317	17.36934436	8.145160636	356.8429735	81.65929309	194.0520308	417.3859453	125.4230944
neg_6126	Menthyl pyrrolidone carboxylate	1029.060253	1202.889899	806.9288086	1490.398391	1154.153102	2102.742983	1954.640274	2155.1669	2289.953517	2236.556431
neg_6129	7b,12a-Dihydroxycholanoic acid	5.493122414	26.42602537	9.360817802	14.44851952	267.9783705	70.64990624	145.4870265	19.76013744	403.2565385	119.6597477
neg_6130	TetraHCA	5823.16853	2982.490839	2964.338865	3759.524274	9113.638091	2175.248473	9797.773867	896.4634289	979.0587205	1516.078306
neg_6132	Doxyl	52.85237882	40.02227212	41.83467199	39.85177879	71.39320918	106.0120256	122.3124223	51.82113392	58.38515557	78.41282278
neg_6133	4-Ethyl-2-methoxyphenol	12.06760447	22.94091413	6.6797744	95.90647907	101.0007207	20.14989251	4.86E-10	30.8126079	68.43495637	21.5895096
neg_6135	6-Hydroxymethylpterin	13.90276611	21.50270537	52.62037903	10.22619512	42.30494338	560.6711798	169.8748443	66.59414836	160.0870767	47.94469113
neg_6136	D-Octopine	169.666492	175.4326053	157.4153037	232.4908798	137.8468121	198.9520515	122.2963148	160.7663589	180.5266815	195.3607474
neg_6137	2-Hydroxy-4-[(1R)-1-hydroxy-8-methyl-6-oxononyl]-3-methyl-2H-furan-5-one	318.8196944	392.7092396	283.2445518	499.9924482	332.7570236	576.8412134	489.2218626	410.6826921	743.681975	807.7959993
neg_6144	2-Propenyl phenylacetate	618.7730496	622.9903424	735.0181354	687.1431811	522.7879672	518.0230689	437.2179448	793.3441741	610.7779609	717.2247636
neg_6145	Scytalone	416.5385714	457.4431358	417.6241754	498.5209571	776.2397855	763.1208438	524.4568687	652.5223349	1077.75424	1273.349038
neg_6146	ORTHOTHYMOTINIC ACID	1462.875461	1562.824526	1833.215714	1653.537102	1175.640672	870.7456916	1049.466218	1986.746235	1187.352421	1298.267522
neg_6149	Endalin	2218.534068	2257.637358	3628.447715	1899.19549	2421.477952	623.6396738	764.6118238	241.6008389	221.7833781	348.5282886
neg_6151	(1R,2S,3R)-2-Acetyl-4(5)-(1,2,3,4-tetrahydroxybutyl)imidazole	198.19749	176.8920811	295.4659225	125.7807432	214.685061	4.86E-10	10.73861378	41.18047315	4.86E-10	4.86E-10
neg_6155	S-Glutaryldihydrolipoamide	5791.701493	5839.584462	10091.62741	4865.096736	6970.594786	529.3969212	2230.386216	187.2500501	104.0144348	814.0779054
neg_6157	cis-3-Hexenyl b-primeveroside	1562.082131	1697.909496	1769.612868	2011.899882	1696.373115	1375.652479	656.5654172	1061.431581	1396.939133	1444.090727
neg_6170	alpha-1,5-L-Arabinotetraose	1115.676087	1151.830807	919.9385941	1384.573947	1005.348106	1898.138435	1025.968079	1201.200177	1352.455667	2100.532329
neg_6176	(R)-3-Amino-2-methylpropanoate	3.19028904	3.45789683	6.220261277	17.0561346	9.57935542	43.68486196	59.43473463	53.66343289	55.14433569	45.22350261
neg_6178	Dihydroactinidiolide	73.34197688	117.7305493	88.97259101	168.1289258	116.9303927	77.47949299	107.2627392	50.58759696	159.9571871	113.370448
neg_6179	5,10-Pentadecadien-1-ol	68.72276503	76.35202904	45.06461707	102.2383538	71.06391542	228.6908917	419.8871638	407.6182742	450.9711737	398.3444269
neg_6180	Arginine ornithine	3088.720188	3278.481191	2480.889414	4120.500021	2871.401024	3167.196228	3602.034713	3413.822079	3611.440059	4283.200352
neg_6181	Arginylthreonine	1235.793191	1844.076259	2104.773931	2015.403898	1390.276699	4557.918443	483.5257691	1195.525639	427.8653056	1052.754082
neg_6184	3,6-Nonadienal	17509.65998	19984.21367	15514.16541	23225.91086	13932.17571	4252.036518	6333.005976	5611.177332	5089.440393	7916.779161
neg_6192	2'-Aminobiphenyl-2,3-diol	79.62325023	104.0552893	102.0488496	132.5500394	54.09489229	331.9410285	474.3250313	494.4132446	491.6928576	492.5068192
neg_6194	Sebacic acid	16310.58495	17817.85348	13957.07082	20012.32487	13415.83969	4951.784369	7291.016351	7019.085595	6639.100834	10348.92917
neg_6195	Riesling acetal	216.2923369	253.1082566	152.11431	305.9300246	190.8028144	231.9609414	121.5016422	132.3639537	211.5616629	215.2841902
neg_6200	(all-Z)-8,11,14-Heptadecatrienal	2.994116736	6.081644688	2.454890426	6.64993951	1.246705226	82.68922466	168.5132568	128.9814247	188.5359358	156.1058274
neg_6201	Diphenylmethane-2,2'-diisocyanate	915.3958329	989.9857038	1251.977897	1285.382035	1261.393796	7992.142456	1649.543463	13840.7314	19134.09539	30503.28455
neg_6205	12(13)Ep-9-KODE	305.7339844	60.23131048	73.86024478	245.6177117	75.03475473	3542.606463	6637.324175	6853.183411	6103.931715	5913.293254
neg_6206	Terpentecin	7276.331846	8182.584709	6325.885368	9304.709619	5675.154691	13245.75015	12068.08822	14036.34199	15578.81668	15273.93962
neg_6209	L-DOPA 3'-glucoside	4.86E-10	4.86E-10	4.86E-10	4.86E-10	4.86E-10	817.0894734	64.41428343	4.86E-10	4.86E-10	51.54089505
neg_6210	Kievitone hydrate	715.1656145	963.7143591	634.6805026	1092.282957	600.8952886	738.1855461	136.6224647	212.6613384	464.5816911	500.7999294
neg_6216	trans-4,5-epoxy-2(E)-Decenal	130.3695941	187.9405294	92.31571975	244.2131031	61.1563066	173.4877574	105.4398722	155.733648	244.1608997	173.9674521
neg_6225	L-2-Amino-5-hydroxypentanoic acid	200.0837484	65.42167086	66.84693026	48.32756196	135.4867744	63.33141131	103.5774112	8.959271381	12.50094417	24.93211692
neg_6227	pyrrolo[2,1-c][1,4]benzodiazepine	86.90862176	76.53853777	73.96984511	101.5951333	94.213977	66.75116155	40.21145821	127.5518177	164.7461768	249.3990577
neg_6231	N(2)-phenylacetyl-L-glutaminate	1650.935688	1630.074557	1259.678067	1495.935401	871.6355451	673.351976	223.01554	466.1425392	1487.558313	731.9479623
neg_6232	5,6-Dihydroxy-3-phenyl-1-aminomethylisochroman	280.6988759	292.2899533	238.8131398	395.3440104	273.2505363	1830.576789	75.95250331	228.274614	48.07960942	91.55155982
neg_6233	2'-Hydroxyenterolactone	3385.83221	3329.240046	2550.125666	4801.971208	2764.832837	5136.994391	3164.204177	6243.699251	2820.800485	4666.034554
neg_6242	O-(1->4)-alpha-L-Dihydrostreptosyl-streptidine 6-phosphate	201.9127273	188.4054058	124.023621	67.52716504	154.2116346	213.2277244	52.83115707	38.44420287	59.37270435	109.460495
neg_6245	Pregnenolone carbonitrile	4.86E-10	4.86E-10	4.86E-10	4.86E-10	195.8268587	37.67844313	135.1705216	113.0145237	222.1394325	287.5769261
neg_6252	(Z)-Resveratrol 4'-glucoside	27803.98442	24920.99215	22866.08025	26035.50349	21240.89716	21877.8559	12780.12936	17029.97067	20781.02199	19085.2177
neg_6253	PA(18:0/PGF2alpha)	44.45637726	16.19756621	101.6611469	53.85436003	606.1411159	89.44634469	528.5165726	416.6672606	500.8394645	480.0779934
neg_6258	12-oxo-PDA	409.1482524	432.4611174	296.9960212	481.4867171	351.5954087	2770.034606	905.2046806	855.7761958	3713.645425	1842.005474
neg_6259	Dodecenoylcarnitine	2.457758434	1.232409234	0.435787036	11215.66567	963.8245226	0.66339484	5.822564893	12.3365434	32.48696034	25.81661865
neg_6266	7alpha-Hydroxydehydroepiandrosterone	694.3891448	734.1430977	614.712883	1152.933256	758.7713072	1438.352654	1208.943535	1259.348613	2510.223303	1970.970914
neg_6269	1-Methylpyrrolidine	163.5268906	173.6527267	96.22646654	142.5839523	197.0233797	467.2119271	308.0002508	384.2516635	46.22505294	405.0517754
neg_6275	(2R)-5-Hydroxy-7-methoxy-2-phenyl-3,4-dihydro-2H-1-benzopyran-4-one	698.5842976	522.9004133	398.3315291	198.7915974	1135.380333	2431.497853	1809.958231	2347.091345	55.08454889	2342.179703
neg_6285	Cerasinone	27783.55207	18045.1703	10337.02833	6394.930774	44009.38921	103408.1765	86763.76043	111129.7175	2300.819	97315.02896
neg_6286	3'-Amino-3'-deoxy-AMP	309.6625528	291.5089222	240.2001481	185.47409	525.3288816	611.5726395	602.1668643	698.7017972	11.56154474	773.9628702
neg_6288	Pyroglutamyl-glutamyl-proline amide	384.1713441	255.7681541	173.2453753	764.0978367	651.5029688	1867.538031	1903.210832	1325.706117	1229.940811	2105.172652
neg_6291	5-[[4-[2-Hydroxy-2-(5-methyl-2-phenyl-1,3-oxazol-4-yl)ethoxy]phenyl]methyl]-1,3-thiazolidine-2,4-dione	95.13473778	76.71921225	45.31741944	21.66982801	119.4611866	130.2065878	230.8339819	120.8954285	4.86E-10	124.6006824
neg_6297	17alpha,21-Dihydroxypregnenolone	4.86E-10	1.759675646	16.83431952	0.15220188	97.50674785	20.55185442	5.647692922	51.59741148	58.85839084	105.4025272
neg_6301	Homomethionine	348.955356	345.8085656	308.9092158	376.3249772	311.7278217	485.8777888	262.9506212	530.4503779	341.8707096	307.729951
neg_6304	Sulfadoxine	980.3609065	863.6344526	637.9971577	742.0273577	928.2544147	9183.964846	4046.401098	8016.530245	3956.287434	7393.183004
neg_6306	Glucocleomin	12.89041353	4.86E-10	4.86E-10	4.86E-10	57.82966242	118.7941088	144.1902068	163.9411365	4.86E-10	116.7319977
neg_6316	(1R,2R,4R,8R)-p-Menthane-2,8,9-triol	291.2771129	361.2302167	277.7629547	535.9109911	284.5901505	95.0200939	154.4029474	83.0214266	132.2559282	94.5332564
neg_6317	9-Decenal	575.1671527	680.5202805	497.436675	959.2726025	746.4758862	782.5543012	622.9547103	651.3421096	824.6441073	736.8943764
neg_6321	EPIAFZELECHIN (2R,3R)(-)	1952.980775	2012.932351	3517.697558	2217.32187	2517.621902	2511.882923	6818.494229	1495.178314	2357.669929	3437.985287
neg_6324	Heliespirone A	1636.706026	2151.43513	1471.517066	2360.8111	1573.054528	1109.445378	334.9408672	431.0747297	537.4088936	364.3009544
neg_6328	Curcumadiol	53.68838147	47.99331839	67.72091238	108.5343838	75.91093903	93.97344359	76.74001855	85.14473919	149.7077877	90.03067941
neg_6334	6-Hydroxy-3-succinoylpyridine	4.86E-10	4.86E-10	4.86E-10	0.020167974	4.86E-10	88.49795998	126.3506987	256.559742	208.7219007	323.2820032
neg_6335	7alpha,12alpha-Dihydroxycholest-4-en-3-one	94.54899842	149.7715976	151.0615113	175.6437217	571.0981883	295.210538	620.5776632	246.5117485	776.6054818	493.3299752
neg_6336	N-(4-Methoxy-3-phenethoxyphenethyl)-N-propylpropan-1-amine	4.86E-10	4.86E-10	4.86E-10	4.86E-10	85.8750477	6.486757624	48.67377575	39.12732164	69.8415501	125.7199095
neg_6337	Curlone	130.059511	143.2650094	103.5573053	175.6930433	112.5414456	408.5205847	294.4232436	229.2631696	336.6837615	318.6901185
neg_6338	Ciprofloxacin-7-ethylenediamine	225.7978494	302.6926433	96.82219015	150.4807005	104.6572313	58.13018207	4.86E-10	4.86E-10	6.060475332	2.710956982
neg_6352	3-Amino-4-(3-hexylphenylamino)-4-oxobutylphosphonic acid	841.1297402	931.644376	714.7441715	882.9401313	654.931653	3044.033387	1447.975869	1679.862288	2660.462078	2973.825035
neg_6356	Prostaglandin F2alpha	4.86E-10	4.86E-10	4.86E-10	4.86E-10	4.86E-10	6.137845435	70.68531576	38.36126607	15.75253451	57.73958273
neg_6360	L-Monomenthyl glutarate	2432.503715	2537.573432	1651.567798	3311.105413	2673.480648	1164.667883	2301.533482	1496.652315	1943.125143	3030.635713
neg_6363	Validone 7-phosphate	86.87212505	106.7173112	61.2504788	81.34771737	45.0305297	4.86E-10	66.4182014	2.696831001	4.86E-10	3.758425891
neg_6364	Desglucocoroloside	2627.858136	2701.296844	1962.824863	1785.861469	2076.096681	359.0449549	125.1994395	313.9218864	306.1676854	419.1226972
neg_6368	CDP-DG(a-13:0/i-14:0)	1922.246394	472.8985536	2255.251076	421.3488943	2476.184332	3128.632025	3011.723387	3546.953184	1306.692606	2213.500409
neg_6394	5-Amino-6-(5'-phosphoribosylamino)uracil	75.48411232	64.42117275	46.49093658	92.37696072	65.88064954	6.919110669	69.90239051	4.86E-10	4.86E-10	6.749071325
neg_6395	LysoPE(0:0/22:1(13Z))	5.879473029	1.666652163	4.285353903	8.066570659	3.132206471	18.82844078	128.0426981	104.9480779	160.3118431	115.5828352
neg_6396	Cassiaside B	822.6950934	863.1464051	736.3701	609.9234109	917.6596945	1209.859556	962.9791846	1101.688867	346.1190055	1660.182362
neg_6397	Epimedin B	30662.47496	27833.45832	28485.73807	28488.76384	22322.91966	27897.84894	16850.77694	23424.69996	23724.84989	22333.56528
neg_6398	Bilirubin diglucuronide	26798.99363	26194.23485	23373.70882	25620.78598	22608.59542	17246.21943	7036.338524	12511.18095	17851.97378	16466.18566
neg_6405	(-)-trans-3,4-Dihydro-4,8-dihydroxy-3-methyl-1H-2-benzopyran-1-one	411.2359442	375.9110019	297.7597165	398.0239633	277.0415864	192.0374638	58.09556555	22.30256627	20.55059733	164.0316949
neg_6409	Phaseolotoxin	792.2981328	392.9752232	185.0974735	647.9165941	1154.492159	1784.035397	3802.217072	1941.58966	2403.080539	1780.627831
neg_6416	10-hydroxy capric acid	284.158503	316.0086456	349.7989493	553.9448586	412.6048564	243.9088951	494.8991249	200.8940043	311.7718257	275.3579431
neg_6417	(9Z,11E,13E,15Z)-4-Oxo-9,11,13,15-octadecatetraenoic acid	592.9738249	754.3592071	624.3704025	1006.618194	648.7494867	1822.989933	4074.605222	4153.102394	1219.416888	3401.732673
neg_6418	Toringin	3605.262169	3793.06164	4008.529988	4527.856499	3747.613735	848.6329554	697.0685478	558.5657068	368.1881409	870.8879945
neg_6422	(Z)-Resveratrol 3,4'-diglucoside	7742.699753	9223.776595	4916.603876	8627.246573	8193.577687	3062.422898	371.4888899	1776.33249	4140.051929	5929.475037
neg_6423	Hydroxy Bosentan	5822.687172	7455.450781	4374.088505	5613.755819	7323.271908	1095.965801	138.7615133	593.0461585	1732.468356	3458.469288
neg_6425	(E)-2-Octen-1-ol	272.5389795	281.523032	262.6204467	894.5460923	426.9721335	890.1311509	728.2354688	306.9237669	1010.105836	649.67348
neg_6427	Glutaminylproline	270.71857	350.3432766	302.5747015	425.1286495	343.6704445	426.0385126	312.9208929	272.3002529	266.6328505	538.8068416
neg_6429	Genistein	541.9382712	607.0601171	569.7661242	456.5780722	319.7161214	318.2099967	57.38347642	251.3906432	329.1143692	317.7859457
neg_6432	7-Methylinosine	918.5067678	695.227794	456.5042442	622.876465	139.1509475	606.0992166	4.072795213	98.71233219	94.19551789	67.55801039
neg_6433	Sativic acid	1328.956429	1583.914419	1013.367997	2881.309186	1532.16642	8245.86748	7300.135768	7721.136451	6757.379997	19684.93618
neg_6438	Marminal	615.1522685	766.0336273	716.5749003	817.0302697	750.2611192	608.4797926	89.50335546	356.9196053	477.8395971	842.7062546
neg_644	D-Erythrose 4-phosphate	4.86E-10	4.86E-10	4.86E-10	4.86E-10	4.86E-10	10.89617089	4.86E-10	60.86664274	62.5312386	31.06781637
neg_6440	20a,22b-Dihydroxycholesterol	142.4175444	346.0887714	474.1524334	414.7602663	2274.490738	746.2420447	1434.223659	270.9825637	2066.290104	1074.687431
neg_6442	3,5,6-Trihydroxy-3',4',7-trimethoxyflavone 3-glucuronide	23.40207607	3.550783777	27.74375472	7.855825953	6.283347085	2193.477663	634.4110656	3024.305187	4595.581886	8125.996692
neg_6447	Metyrapol	4705.451252	6619.30978	4582.624719	6310.077475	3657.793444	1607.770476	969.8181771	803.3773036	1185.244446	1286.195985
neg_6453	(1beta,8beta)-1,8-Dihydroxy-3,7(11)-eudesmadien-12,8-olide	652.7687924	740.3021653	549.0535686	893.6054573	650.5901321	679.3524836	387.5205652	430.2990115	625.8014946	570.0243423
neg_6454	Arginylglutamic acid	1791.239007	2230.114631	1775.362391	2858.435867	1809.092106	273.911409	109.6263143	185.8749398	243.4558523	225.8193077
neg_6456	Rubiscolin-6	32.34844967	36.35434503	26.30092304	62.26294801	16.8103618	70.33482476	28.20938336	1086.649226	94.95802364	28.22502985
neg_6457	2-Hydroxy-1,4-benzoquinone	79.43065783	66.79189708	49.02741519	76.02714507	72.08813051	58.58148904	118.1092276	34.12604861	102.9363253	76.55001563
neg_6458	D-Xylonolactone	333.8210523	333.184079	253.1770322	350.8302773	281.1748083	287.860187	534.1807383	205.2981679	380.1841018	270.3757995
neg_6459	3-(2-Methylpropylidene)-3alpha,4-dihydro-1(3H)-isobenzofuranone	54.43957751	75.43397631	59.30803095	109.1622929	80.83359395	264.5706082	243.9194507	251.4199192	271.1857592	272.2753344
neg_6465	Premithramycinone	4490.310565	8079.10043	4581.187777	8914.882078	5538.917674	1445.926499	601.1807847	839.8746241	1082.681813	1252.174648
neg_6466	Benzoylpaeoniflorin	2197.263909	1678.771364	1028.140324	2061.255275	2246.810505	12021.35934	7439.193038	4468.9386	10416.34913	9547.12526
neg_6470	Piperitenone	33.8735659	41.85571761	24.49648607	47.95323152	28.29071097	43.09995433	4.16247113	35.6166018	300.4817684	32.04439946
neg_6473	HIERACIN	31.15563636	143.0819895	83.82376271	21.93472582	2.329047704	141.1125376	159.9639326	214.9801853	113.3917911	458.8437312
neg_6477	Fumonisin B1	17557.04586	4267.943191	11372.4218	1506.969639	24335.98766	28616.32324	32746.09856	26450.9821	48618.15542	51569.5167
neg_6479	2-(1-Pentenyl)furan	48.38040271	74.40444713	46.99769806	79.16081673	45.1875178	86.56051648	114.1936476	217.4774566	38.41423819	456.6884102
neg_648	D-Myoinositol 4-phosphate	22.56505608	4.86E-10	5.271817047	4.86E-10	77.48490605	234.4173466	166.8170121	233.6094575	500.7596631	139.2791645
neg_6481	Diethyl sulfone	9.783564721	16.91952964	12.64540764	25.99124263	10.02994967	38.35684751	12.65161324	31.68842164	38.2805949	37.74103207
neg_6486	2beta,9xi-Dihydroxy-8-oxo-1(10),4,11(13)-germacratrien-12,6alpha-olide	1457.588388	1568.343392	1342.402701	1276.105918	1815.908451	4.784467844	30.88250861	201.9954423	273.0724569	404.8092453
neg_6487	O-Demethylforbexanthone	12.72134769	2.809314985	6.654982531	4.86E-10	4.86E-10	316.5830564	49.70416222	184.2740712	145.913029	280.0705282
neg_6493	Emideltide	4311.988175	4415.266372	3770.88047	4175.93072	4150.019995	3280.916701	1079.494235	2439.878532	3417.390707	3676.509647
neg_6497	Butein	0.222602531	2.158487663	3.36275499	0.155371231	3.534483768	158.3084766	16.59353778	202.8013163	309.7557086	336.4923267
neg_6499	1-(2-Furanyl)-1-octanone	12.83616353	22.26445458	28.1058849	25.28956702	23.31729676	33.77376326	25.89525315	20.20308083	31.8679945	29.94405605
neg_6500	tricoumaroyl spermidine	1507.935063	1747.250853	1466.813972	2318.721505	1438.841957	20062.00271	5052.42824	21016.3453	15842.97855	27307.54149
neg_6506	2-Cyclohexen-1-one	141.2603764	196.7478684	115.8567202	217.1455472	108.3611505	43.20834092	1.435455649	9.848499964	27.85808235	15.48200699
neg_6507	Morinidazole	689.092129	815.5012808	536.6368144	940.0909219	523.8218501	160.3109599	151.9873308	123.6498408	244.0445918	196.3983595
neg_6508	Mitoflaxone	1648.226153	2125.061847	3062.661717	3203.086734	2471.440341	659.1714278	392.1637356	22.13840072	9.924325251	2216.223295
neg_6511	Cndac	4.716157566	7.183570358	4.741233102	5.698275101	13.15836481	58.48466273	17.59045832	44.12191227	65.22605129	97.48359416
neg_6512	20-carboxy-LTB4	4359.22618	4500.584242	2991.623794	4601.253278	3254.150339	5095.038282	5346.23936	4935.720311	5832.114166	6040.571215
neg_6516	PIP(22:3(10Z,13Z,16Z)/20:3(8Z,11Z,14Z)-2OH(5,6))	82.93212327	450.9499224	1093.068548	17.77886021	215.4890292	7.30489215	4.86E-10	4.86E-10	1.574670997	4.86E-10
neg_6519	Scorzoside	10484.18778	9557.996954	7802.711491	10911.31105	8649.493421	12014.97738	13978.22329	15508.09375	22919.83668	21494.39317
neg_6520	Amygdalin	15908.18964	16026.93404	12149.02914	15919.00706	14486.51963	10432.68788	3756.010351	7225.090034	11973.86555	10372.69115
neg_6523	5-Aminopentanoic acid	46.69561487	57.05171787	34.28987003	58.13431539	33.06888478	45.76064314	55.9432881	20.17181618	16.23695452	74.01025886
neg_6526	9-F1-phytoprostane	12259.10775	14334.96531	11387.91896	16997.44995	12591.19736	11671.18836	12687.52984	12304.59661	15160.83217	14214.17751
neg_6534	Isopenicillin N	794.838083	687.6259171	507.3981065	794.3769175	958.8080309	1186.523258	1219.176765	1059.914804	1130.489533	1536.042152
neg_6536	PGP(a-17:0/PGF2alpha)	124.077631	174.1506995	517.252545	55.62832714	53.07684781	41.05742702	14.11383351	2.648183738	17.43461221	4.86E-10
neg_6540	Nepetaside	262.6242136	336.4510828	183.8876276	21609.17298	14458.66845	34.19370554	16.18642342	10.67993517	36.05099977	27.57131439
neg_6546	1-Hydroxy-2-pentanone	1.56510617	4.86E-10	4.86E-10	110.6572354	79.31173695	4.86E-10	4.86E-10	4.86E-10	4.86E-10	1.22530937
neg_6548	MG(10:0/0:0/0:0)	657.8601611	432.356841	397.7668406	694.0672629	1085.715352	162.0703107	296.0326665	103.5985233	239.2140718	273.2970535
neg_6555	3alpha,7alpha,12beta-Trihydroxy-5beta-cholanoic acid	4.86E-10	4.86E-10	4.86E-10	4.86E-10	4.86E-10	314.6506118	238.4656829	357.2374025	314.682667	18.89227846
neg_6567	JWH 007-d9	890.1435283	1092.251649	831.3244435	2225.971697	1281.923211	7199.184088	6764.210414	9988.185591	9749.190939	11534.62975
neg_6568	Gentamicin C	524.130039	732.2234479	834.6779106	723.0421025	645.224602	858.5755198	493.7175909	592.5670541	549.4069579	550.449778
neg_6576	DG(17:0/PGE2/0:0)	331.6512585	252.7952533	152.9492229	469.9687643	203.8448517	99.93762707	405.1022086	257.3211244	4.86E-10	66.64214807
neg_6577	Dehydroalanine	10.14208042	30.96028484	29.96437996	46.88731885	356.2239392	63.50171034	94.58585475	30.15695642	372.5284053	18.88911388
neg_6581	2,2,4,4,-Tetramethyl-6-(1-oxopropyl)-1,3,5-cyclohexanetrione	655.4342873	781.3221142	598.5131096	869.0256507	546.7708958	2568.016212	4298.676628	2553.731108	1740.656167	3156.602599
neg_6586	2,3-Dehydrokievitol	165.3796192	234.8995904	249.2957807	261.7304492	180.06647	430.1375436	122.7229491	333.2665154	472.3607947	685.5201609
neg_6587	2,3-Dinor-TXB1	1375.931678	1448.169318	985.654975	1361.587945	899.2729401	1979.926394	1740.905366	1637.338147	1099.699905	738.9814251
neg_6593	(S)-Abscisic acid	1752.219151	2743.091362	1855.561322	2800.678459	1708.152527	652.1909928	440.5173781	443.4985538	553.6441176	573.1372638
neg_6594	Pirmenol	4.86E-10	327.1768347	4.86E-10	222.3205775	1.02362301	6.1830934	9.21042926	9.565129021	12.72379425	10.90740105
neg_6599	5-Hydroxymethyldeoxycytidylate	4.86E-10	27.98419352	5.366782336	60.00589998	39.80637873	57.40693449	4.86E-10	30.55068892	19.43165762	4.86E-10
neg_6600	N-Acetyldemethylphosphinothricin tripeptide	87.36526605	112.380708	86.68368927	140.5358264	122.3881823	419.5217459	69.84080372	364.0718702	642.2761497	1195.628531
neg_6603	Calicheamicin T0	121.6263852	220.429872	281.9085611	18.34630601	192.4802059	99.05618857	1.819164325	196.0862106	465.4124035	990.2257255
neg_6604	Demethyllactenocin	205.8613625	105.5069267	184.9993165	143.4061528	301.9321616	397.1181045	204.5829332	325.6227334	773.0214845	553.327808
neg_6605	voxtalisib	828.0577302	959.6840064	876.8936016	1510.296167	793.7269923	323.9948501	664.7823164	1094.956271	1455.846811	1264.772303
neg_6606	2-Amino-9-[4-hydroxy-2-(hydroxymethyl)butyl]-3H-purin-6-one	50.30888417	67.34847218	45.14312328	42.99608966	28.43726233	926.7888652	4.86E-10	159.0033536	8.574004164	0.027250066
neg_6607	1-Deoxy-D-glucitol	4.86E-10	1.695335502	0.386906925	4.86E-10	4.86E-10	44.73944445	21.90795925	63.90255011	97.38803259	131.2436346
neg_6612	Glucuronidated Sn-38	3385.226038	4310.748694	2491.698783	3481.392663	4529.789245	870.6833046	102.0729729	551.1466502	1468.964472	2140.548185
neg_6613	2-Methylpiperidine	221.7938992	364.1983323	266.3708372	404.9315333	283.2824359	45.66848308	10.83716132	35.56607168	28.94373534	42.61239287
neg_6614	2-(Ethoxymethyl)phenol	112.8079701	81.16167929	326.252701	135.1929922	39.86559532	64.24923833	4.86E-10	4.86E-10	25.70600211	4.86E-10
neg_6615	Dimethyl dimethoxy biphenyl	24480.85449	38561.64424	28931.5072	44771.52039	30048.19643	2363.820642	1781.434613	4241.701403	2364.036963	3627.54486
neg_6622	N-[2-(3,5-Dioxopiperazino)propyl]-N-(2-amino-2-oxoethyl)glycine	59843.15871	92573.2864	68277.97047	106204.622	70656.70245	7031.150633	3136.022967	10532.76177	3237.544948	9024.274906
neg_6625	Benzo[a]pyrene-7,8-dihydrodiol-9,10-oxide	195.8930552	278.9098944	273.4591556	454.87201	362.9875944	28.4567765	4.86E-10	11.82152257	6.170710191	16.75625394
neg_6626	3-Methylpyrrolo[1,2-a]pyrazine	415.1853752	378.2897368	414.1854176	255.4555415	153.1650305	4.86E-10	4.86E-10	4.86E-10	4.86E-10	4.86E-10
neg_6628	Citpressine II	5.489182462	11.5295664	8.451891217	39.85165292	8.359438956	948.424846	4.86E-10	58.99568258	4.86E-10	4.86E-10
neg_6633	Pteroside D	11671.79182	9891.003525	8303.479914	12304.6318	10455.21729	6882.96812	15008.32517	15320.59275	22202.19736	24378.07645
neg_6642	1,2-Benzoquinone	34.30699148	20.33053735	201.0211621	71.76793682	9.903938283	0.128316346	4.86E-10	4.86E-10	4.86E-10	4.86E-10
neg_6643	7-Acetoxy-6-methoxycoumarin	74.29169492	45.52085994	182.4008655	103.4034077	20.7964958	19.01595151	4.86E-10	11.68477625	3.461898707	7.685464187
neg_6645	5,6-Dihydro-11-methoxyyangonin	335.1409865	294.393363	328.1123097	133.601174	210.7328037	232.1179139	27.91101012	118.6075172	91.50735481	314.2641024
neg_6647	PA(5-iso PGF2VI/19:0)	4.86E-10	4.86E-10	4.86E-10	4.86E-10	4.86E-10	4.86E-10	76.66759171	100.1566124	58.75148895	65.19744413
neg_6650	L-Valine	60.27657853	47.02038025	52.2751331	49.40422945	39.40828798	63.62651125	49.42283512	41.21568139	33.61682045	73.6218452
neg_6651	Dodecatrienoic acid	6090.359571	6883.243951	7485.746732	6726.343055	5349.560466	1568.255209	897.6264867	1392.392716	1588.729885	2570.637612
neg_6652	Demethylated antipyrine	1.404611798	1.817307282	0.704075088	2.500878882	0.552307345	116.5859474	1.61729463	10.58262268	150.3583719	285.1835548
neg_6658	(R)-1-Aminopropan-2-ol	139.9027287	179.9820679	229.5136966	118.0564329	304.6372328	658.2370716	1349.006315	295.6522497	213.1043224	553.3719163
neg_6659	6-Ketomyristic acid	144.3597141	117.9181456	31.57551875	224.1166946	51.04788911	4.86E-10	34.94200846	4.86E-10	3.93683457	36.26177296
neg_6660	N-Octyl phenyl ketone	97.02253297	134.4353389	89.78176532	156.7379692	97.97307423	103.7449323	102.9979783	71.60881893	139.719399	122.4604278
neg_6661	ethyl 6,7-dimethoxy-4-oxo-2,3-dihydro-1H-naphthalene-2-carboxylate	1409.333534	1440.978292	1280.732579	1572.761016	765.5640809	3814.132715	1932.583399	5672.3711	953.6250297	2245.908721
neg_6670	PA(PGJ2/20:5(5Z,8Z,11Z,14Z,17Z))	38.00300976	87.43119629	118.2938539	74.71817818	270.4031491	621.3385772	214.3190528	1445.75698	878.2757479	463.254046
neg_6672	Vignatic acid A	4.86E-10	4.86E-10	4.86E-10	4.86E-10	4.86E-10	3.374920107	4.86E-10	4.86E-10	19.33944663	4.86E-10
neg_6673	4,6-Decadiyn-1-ol	254.7977164	289.9937047	207.5615339	343.3640339	244.2823161	173.195156	4.86E-10	1.927373745	16.31197771	10.89951137
neg_6674	(S)-p-Menth-1-en-4-ol	309.7073289	339.0146041	295.1630327	497.4857175	349.0929688	223.443751	285.6643848	186.7233187	329.9015027	218.3264487
neg_6677	4-Guanidinobutanal	457.3260043	611.3283173	430.5397379	728.0857918	450.5235126	240.4235572	360.9180612	303.9497198	472.1289111	426.4539449
neg_6679	Edaravone	163.8308472	189.7531028	176.8867868	146.2997764	115.1730112	239.2626857	333.5567583	544.0021798	306.725505	330.9608894
neg_6683	Deacetoxycephalosporin C	102.3330557	156.7735591	22.04469739	130.3470453	231.1805826	532.351917	305.9123085	394.4168054	482.1314893	773.4632945
neg_6690	4-Hydroxybutanoic acid	1655.956932	1636.049308	1319.617472	1261.325425	1150.273152	2320.826667	731.2974981	1647.003212	996.6102914	755.907823
neg_6691	Cyclohexa-2,4-dienylmethanol	865.9482368	1253.791308	776.2839094	1205.067044	864.9323243	435.487894	383.8195727	323.6688634	518.164924	524.8473056
neg_6692	(S)-1-Pyrroline-5-carboxylate	270.7330457	271.8010202	222.8962832	159.1766605	80.904401	269.742093	41.98491408	239.8035008	40.68853091	89.52272879
neg_6697	L-2,3-Dihydrodipicolinate	453.5554976	507.66501	387.721092	285.1470463	226.1901236	554.828076	91.38427205	416.8497512	122.2938399	137.5425333
neg_6698	Coumarin	3818.668214	3678.225545	2981.181458	1766.066732	964.8553427	3842.588299	620.3591923	3656.573831	609.0609783	1133.384717
neg_6699	2,3-Dinitrophenol	1361.43258	1305.73019	1045.237837	610.8910808	322.1855429	1514.001806	208.5580846	1285.570049	221.5865442	395.9569874
neg_6704	Glutathione episulfonium ion	0.003849975	4.86E-10	4.86E-10	4.86E-10	4.86E-10	151.2693084	20.29707108	99.2599728	194.4118607	132.1753079
neg_6710	3'-Deoxyderhamnosylmaysin	209.0172541	228.5603265	254.5508025	213.5100627	206.3137216	34.22558434	10.31218604	85.22989643	1.847067734	0.366354127
neg_6712	(R)-2-Methylimino-1-phenylpropan-1-ol	0.001756963	0.414788187	0.684129949	0.225882636	0.04947651	935.5526726	4.86E-10	0.1866592	4.86E-10	0.013918367
neg_6718	Tabun	161.8954548	154.4932064	176.0980173	172.1446183	168.3631563	8991.586489	233.8194499	288.2198538	248.6807856	271.7831619
neg_6719	L-Acetopine	1267.471533	1954.657464	1455.948798	1863.907946	1363.584839	665.0013978	340.034899	328.0290404	477.9308439	491.0038988
neg_6720	Apigenin	708.7940914	1141.113302	1078.136919	2225.999917	1045.774232	589.6729138	167.3085327	224.6810108	571.5014836	579.2908948
neg_6722	5-Amino-2-[(2-amino-3-carboxypropanoyl)oxyamino]pentanoic acid	410.8855112	604.9768865	581.9307161	540.0542209	371.4355471	111.8152299	60.69229745	114.9045021	44.06751965	204.1505362
neg_6723	Fenoldopam	455.7529841	848.5457182	541.111613	1005.909785	285.538884	1319.244269	2.059007111	68.90851258	177.7718438	11.98359772
neg_6726	3-Dibenzofuran-3-yl-2-(phosphonomethylamino)propanoic acid	54.8963003	152.0282415	109.1161668	156.7497459	15.30471171	4877.756985	4.86E-10	5.211021024	0.027213296	14.32465937
neg_6729	Methanone, (6-methoxy-1H-indol-3-yl)(3,4,5-trimethoxyphenyl)-	37.77883075	8.914054306	93.37725471	17.93757805	11.21979993	17395.25031	307.0607901	267.5594604	739.8289834	219.7460625
neg_6730	Protoviolaceinic acid	634.4394966	1547.2785	876.277374	1864.356781	147.8691628	8736.091621	18.34705106	35.14971974	27.27595234	10.92367906
neg_6736	N-di-Demethyl roxithromycin	100.7573966	84.07452416	308.71887	16.14425957	686.1594634	4.86E-10	4.86E-10	4.86E-10	9.947449249	110.8986449
neg_6737	PIP(22:5(4Z,7Z,10Z,13Z,16Z)/PGD2)	40.72244772	23.41977501	27.52697115	88.60314045	25.6918842	1500.166616	13.72733309	142.316881	2598.185775	803.5192352
neg_6743	L-Menthyl acetoacetate	4.86E-10	220.5785331	4.86E-10	4.86E-10	128.5877674	1637.149798	3747.055894	428.0741536	2005.70448	516.7460884
neg_6744	4-Aminophenylmannoside	180.2325166	386.9891903	237.0870441	378.8621102	49.23440387	375.6796007	4.86E-10	12.33842656	0.083103567	0.314688276
neg_6745	9,10,16-trihydroxy palmitic acid	431.7322097	291.5342495	399.4235788	1108.240576	802.3302767	2411.755697	1961.203513	1948.149386	1843.358699	3321.535072
neg_6753	Jasmonic acid	1992.705436	2580.783316	1897.777588	3705.494164	2121.749166	1623.986104	2129.773724	2226.596054	1985.104628	2398.878078
neg_6765	3-keto-Digoxigenin	13.98584872	4.86E-10	46.89956071	5.714706257	42.7971347	90.08823617	29.32473725	84.58094121	195.1077459	200.4008783
neg_6766	7-Deoxyloganetin	1.83211109	1.232647223	0.43605536	12.50514737	5.33640079	110.1279485	87.48560197	105.8354221	140.7727055	196.0574186
neg_6767	PIP(6 keto-PGF1alpha/16:0)	994.6394259	792.2619333	969.1598636	721.5091012	543.7086053	10.7305384	1.624170411	3.564132059	13.14266787	12.9006484
neg_6768	Coumestrol	2820.573617	3281.151668	3488.430555	3154.794292	2386.404415	547.1283382	25.09183039	135.26061	228.5031945	251.5284098
neg_6769	Abscisic aldehyde	707.9749969	743.901746	447.021799	464.8708644	211.3345382	87.88689578	68.57982067	33.30808551	48.03437037	53.45176558
neg_6776	4-Methylaminobutyrate	63.93314229	54.18659575	61.49173264	92.7033682	59.46451346	112.2535658	157.0320966	137.8890665	88.32826134	98.06348899
neg_6781	alpha-Terpineol	7051.814893	9545.725868	7234.796918	8946.356822	8255.16811	4310.608941	7275.983925	7521.392626	5960.942868	9077.849402
neg_6783	Capric acid	99.44956088	161.6663856	109.9347261	138.2801548	123.3908137	47.4480981	95.28918125	111.1417571	82.13629191	130.7929613
neg_6784	Linalool oxide (trans-pyranoid)	111.5930167	129.0447378	96.35225772	119.8275746	109.999414	86.81823381	75.11951159	104.8778438	102.3425094	125.9425669
neg_6785	4-(4-Methylcyclohexyl)-4-oxobutanoic acid	15785.02727	21134.84273	15883.88712	20148.08984	18464.45037	10437.81295	16818.06658	16800.94492	14551.82801	20290.83017
neg_6787	Undecanedioic acid	7710.281362	10006.71811	7737.262847	9943.981773	9131.629047	6600.306515	9352.379546	9339.479577	9440.579476	10874.55551
neg_6788	4-Methylpentanal	303.2113222	297.2594919	263.147061	534.2362848	404.4918245	225.8025466	265.1552719	246.7484181	604.1607782	323.7861601
neg_6791	3-Fluoro-5-[3-(5-fluoropyridin-2-yl)-1,2,4-oxadiazol-5-yl]benzonitrile	357.259525	438.7807342	340.5189788	456.3612161	332.27858	153.0739921	370.8944834	325.1472311	240.7262576	211.7435639
neg_6793	S-[2-(N7-Guanyl)ethyl]-N-acetyl-L-cysteine	4.717745908	22.48095821	15.95229789	0.480584654	29.21263728	285.8957169	84.80331566	259.5612007	456.0889167	653.2823757
neg_6801	(1R,2R,4R)-1,8-Epoxy-p-menthane-2,4-diol	384.5505671	510.6763339	377.7668584	642.597327	441.7385339	910.5437571	826.7229451	883.7612012	1206.754356	1120.179038
neg_6805	MG(0:0/14:1(9Z)/0:0)	2240.735159	2561.473063	1869.794908	3568.340305	2941.809593	13172.70589	15723.64549	16836.69504	15752.06916	17396.22836
neg_6809	6-(1-Hydroxyethyl)-2,2-dimethyl-2H-1-benzopyran	166.8914849	199.8165878	169.9046313	227.7985366	161.0050185	324.137006	260.6923479	316.6810082	436.98292	337.7080625
neg_6811	2-Hydroxyestrone	10.89924884	11.35537247	9.836662377	20.1842096	10.58802572	101.9208134	68.61183055	104.1904098	99.21808147	151.1079584
neg_6813	Moracin L	4.86E-10	4.86E-10	4.86E-10	4.86E-10	4.86E-10	89.46292644	4.86E-10	216.545647	184.9692015	380.4843165
neg_6817	Vinflunine	351.226599	461.6267682	355.2578904	494.3365758	509.8776437	499.4389943	38.28825435	419.7610383	605.9792663	468.4537371
neg_6819	PIP(22:6(5Z,8E,10Z,13Z,15E,19Z)-2OH(7S, 17S)/22:5(4Z,7Z,10Z,13Z,16Z))	45.72914088	65.35413605	16.94005861	108.5512225	44.1755741	664.4784381	9.567348969	67.25765711	1008.131239	483.5669965
neg_6822	N1,N5,N10,N14-Tetra-trans-p-coumaroylspermine	479.5365882	498.3658319	377.7812103	565.174912	306.9329297	9844.861742	2503.91879	12257.53124	7919.787371	14805.98177
neg_6826	2-Buten-1-ol	68.62330717	72.28404536	74.0341787	71.77771805	77.24544116	49.11509965	48.93685101	56.15825372	61.96153533	126.5481876
neg_6827	8-Hydroxy-4(6)-lactarene-5,14-diol	47.0663765	62.78145657	42.65139913	79.65143773	53.01164746	113.6844008	237.771588	158.9039983	197.542964	222.3722821
neg_6836	2,6,10,10-Tetramethyl-1-oxaspiro[4.5]decan-6-ol	229.8176074	290.3374569	230.7510826	358.0264512	240.563069	101.2436067	141.1993964	135.8823065	245.6053914	158.220536
neg_6838	Ginsenoyne H	327.7148438	404.769103	299.6322895	215.1911795	118.829776	769.1921297	865.2126262	950.7682479	1211.66074	1169.02406
neg_6840	25-O-Deacetylrifabutin	761.1708232	1031.496589	577.2316557	655.8788631	855.0207041	137.3818499	33.36837733	148.8380202	223.0893148	107.7871733
neg_6843	N-Palmitoyl Lysine	148.366057	9.999548389	114.3637848	2374.359162	8.169407061	1.603280324	0.179928925	0.127348373	0.056163838	6.9576573
neg_6844	Tyrosyl-glycyl-glycyl-phenylalanyl	456.6874674	758.9105766	500.6360302	507.4741556	359.1674768	123.2502445	0.82863946	24.17379942	10.01351593	63.08587702
neg_6848	Estradiol-17beta	555.4619157	213.250437	577.5103415	541.3692139	577.434324	50.6167483	31.87354903	21.82386045	46.45664327	61.4373225
neg_6852	20-Hydroxyleukotriene E4	4.86E-10	2.947323795	28.53542711	1.567253949	0.607941877	173.7620585	4.86E-10	4.86E-10	118.9501772	84.52691358
neg_6854	3-Hexaprenyl-4,5-Dihydroxybenzoic acid	111.6103118	152.2900482	145.99504	97.82700707	95.02433007	59.47670504	437.8346137	1151.390639	461.9413881	1220.481209
neg_6857	4-Ethylphenol	334.1977084	343.1785147	391.6357566	518.2217405	374.6217929	159.7141821	114.3533356	166.6475301	127.9770377	405.5654702
neg_6860	norspermine	415.6806329	678.9064751	354.4474138	765.1637994	423.9348663	118.106105	123.8134573	92.29401198	158.9413441	137.1002977
neg_6861	Pondaplin	533.6492251	499.2669086	459.0357466	665.9462022	409.3911261	470.9515257	223.338713	275.9179467	301.3091654	500.8290965
neg_6862	2-(3'-Methylthio)propylmalic acid	71.82065593	102.8711876	86.57720532	108.250153	74.79111086	15.04723104	4.86E-10	27.84598918	53.15801732	62.0375803
neg_6870	(±)-Enterolactone	80324.2057	77495.33777	92064.89044	126733.9373	89611.74424	33685.12488	32571.35118	42421.07943	25940.24039	84081.80574
neg_6872	Aflatoxin M2	4150.526807	5016.447421	4543.892722	4833.245557	3872.077802	4067.024932	362.2790623	2018.813241	2638.917929	4327.280546
neg_6878	Caffeinol	11.03159603	1.699541082	2.71509089	8.191508337	6.533626467	190.4113673	68.87722966	222.6236738	111.3561093	251.4596955
neg_6881	Corchorusoside E	574.5471691	710.4808367	599.6270055	745.6509993	915.5962682	1089.142532	121.4870619	887.8699896	1248.015689	989.349302
neg_6882	Xyloglucan Heptasaccharide	2263.947761	3801.95956	2413.854164	2236.732997	2951.210432	963.4807374	63.35111336	558.8930696	1478.673594	2208.971705
neg_6885	Talviraline	4.86E-10	0.016075212	4.86E-10	4.86E-10	10.59872817	445.651312	280.2740006	489.3632956	668.3554217	728.5542217
neg_6887	Pectenotoxin 7	388.4449633	101.5408654	384.2682116	188.0309444	150.0322879	43.9835479	4.86E-10	23.42256195	24.80976106	2.137428798
neg_6895	Isomaltotriose	1477.919611	1901.334343	1610.483196	1509.926302	1692.337136	348.4198808	23.40160135	320.107551	651.7043591	1160.74706
neg_6896	BQ 123	570.6038883	736.0395739	559.2458106	793.0784497	578.1727736	5327.611128	1391.849104	1853.335942	2875.942098	3451.783084
neg_6899	Annuolide C	277.1516413	297.8488608	291.7917369	439.5232085	312.4382271	724.5859337	278.7736054	518.503554	592.6890077	532.1090907
neg_6905	Tetraethylammonium	555.4225039	832.213961	547.8231677	1041.149097	1186.018784	296.674854	455.8619069	386.3002958	810.0418607	773.2439122
neg_6907	Undecylenic acid	2971.850078	3135.457275	2580.911572	4693.753654	4251.742383	2827.345104	2368.649415	2147.48855	4454.046793	3438.069351
neg_6910	Menthyl ethylene glycol carbonate	287.7696239	289.2607757	238.3388873	163.0936549	319.0194239	16.70394034	4.745877305	10.005665	21.62275116	30.36188285
neg_6911	Tridecanoic acid (Tridecylic acid)	399.763852	463.5120989	371.1375784	861.5758816	558.6736295	360.7996854	291.5203483	269.0415564	634.8669354	288.7380706
neg_6913	Piracetam	1124.57526	1357.669164	1006.114755	1550.164671	1139.009158	1767.471685	1671.190488	3005.604042	2094.489034	972.3911915
neg_6914	3-Oxo-2-(2-entenyl)cyclopentaneoctanoic acid	274.8626432	306.8254646	183.2494691	323.5365602	326.4918681	440.6795764	429.1815075	466.4550011	625.2043985	578.6874098
neg_6917	Sorbitan laurate	8515.001658	10696.7631	8407.003325	13737.58367	10408.09884	44001.92882	46197.95446	53193.77212	56195.19986	49257.45606
neg_6920	Anemarrhenasaponin I	1057.995865	634.5286552	243.7167496	229.8072027	312.0234845	14.38727511	6.55629654	11.80607648	30.0011527	7.976997894
neg_6925	Sialyllacto-N-tetraose b	18993.28786	19540.70547	14552.48335	18923.07958	17770.5159	12345.63977	4080.671794	8311.719144	12761.58663	14225.76739
neg_6927	Gelcohol	843.514239	1092.711471	718.0099716	1181.48555	880.3738461	624.2734021	403.5620401	433.1917787	746.2700145	682.3232964
neg_6933	L-(+)-Anaferine	51.7207028	69.37102195	46.17278852	230.5457801	72.08775329	633.3494724	370.8630289	323.0105525	579.7736437	310.3624483
neg_6935	Carnosic acid	7.283225479	6.222165864	0.803692227	2.543624938	5.484911238	163.2517966	746.196216	988.4755199	963.6616534	1025.395673
neg_6937	5-Formiminotetrahydrofolate	35.58722215	97.52769198	51.42723257	11.19234864	330.7880872	611.7144246	17.44644813	42.25902579	543.0377603	123.3936256
neg_6943	3,11,12-Trihydroxy-1(10)-spirovetiven-2-one	3331.677966	4132.526639	2855.398613	4587.367332	3101.231094	3538.328519	2259.382158	2676.73592	3415.035029	3800.967572
neg_6944	C20916	258.2593139	362.2780841	208.930861	302.485294	176.3929928	86.42240425	0.005266289	28.44086435	5.05227816	3.899311079
neg_6945	Corchorifatty acid F	87303.11732	114053.8682	89545.33063	170573.1993	128343.3806	115935.5042	115208.2955	108305.8794	163223.0107	114011.4835
neg_6947	9(S)-HPOT	4.86E-10	3.435000657	4.86E-10	4.86E-10	2.062980043	154.2841181	52.61232036	114.5952446	460.6362532	525.2576783
neg_6952	(R)-8-Acetoxycarvotanacetone	2253.225598	3261.967891	2243.160212	3857.865487	3378.295078	1608.767993	1981.611595	1832.851184	2748.861729	2615.670688
neg_6964	Precorrin 6X	1751.453555	2341.098127	1800.44857	1995.582912	2061.588165	1366.326445	79.05271124	1085.649956	1750.32896	1843.449902
neg_6965	(E)-3-decen-1-ol	1679.586141	1825.997812	1339.919581	1978.274935	1685.546216	1505.206032	2638.861978	740.0264848	3335.413789	1787.270385
neg_6968	Enterolactone 3'-glucuronide	337.8420517	531.5000692	421.7350617	167.3202553	244.6133715	1.722298417	4.86E-10	59.22657105	4.86E-10	109.3892744
neg_6970	PE(14:1(9Z)/20:3(5Z,8Z,11Z)-O(14R,15S))	1464.463516	1081.16452	1184.950919	772.1797621	2030.234635	1042.690209	760.4492016	1051.755598	1879.515878	1839.34114
neg_6974	2-Dodecenal	508.8576034	706.9272799	584.2808002	586.7078602	435.1143949	534.0899271	771.9903134	422.8203164	368.2397043	292.847192
neg_6975	3,9-Dimethyl-6-(1-methylethyl)-1,4-dioxaspiro[4.5]decan-2-one	1917.647739	2491.43252	2038.256157	2286.550489	1679.906756	1929.888155	2588.521848	1630.177881	1458.655571	1108.862429
neg_6982	2-[(L-Alanin-3-ylcarbamoyl)methyl]-3-(2-aminoethylcarbamoyl)-2-hydroxypropanoate	444.4555586	497.6678492	514.9297323	310.7636647	415.9532075	370.0037393	148.063189	546.8324282	77.21171826	187.9992995
neg_6988	PS(14:0/20:4(5Z,8Z,11Z,14Z)-OH(20))	647.0584047	534.1614732	847.4386387	629.7004814	1543.723682	909.755982	543.2843834	962.2802701	1436.755963	1349.151468
neg_6994	Aurantricholide B	4.86E-10	9.05443346	6.346573943	2.178241219	4.86E-10	178.2674624	4.86E-10	275.2971035	13.97574408	438.0817019
neg_6995	DG(18:0/PGD1/0:0)	140.3803026	245.4155275	109.2042968	434.144815	137.1234376	58.66829231	430.7462675	230.4331993	4.86E-10	8.371855543
neg_6996	4,7-Megastigmadien-9-ol	1572.462565	2052.370747	1361.111799	1997.349222	1703.977137	897.5558703	1114.350694	854.6695184	1066.218434	1115.586514
neg_6999	PGK2	3139.450281	5145.999325	3462.551731	6774.255307	4707.532758	1914.944501	1271.034965	1315.244031	2199.332939	2126.220544
neg_70	Nitrous oxide	4.86E-10	11.14314193	12.52832821	1041.85776	4.86E-10	1.509789159	0.388814472	4.86E-10	4.86E-10	1.04661139
neg_7003	Phloroacetophenone 6'-[xylosyl-(1->6)-glucoside]	1891.867251	2328.070497	2109.806438	2029.839412	2143.841527	368.5756735	26.90794373	414.155831	912.4002936	1771.716494
neg_7005	PA(22:5(4Z,7Z,10Z,13Z,16Z)/16:1(9Z))	229.8550616	270.6608207	136.9904668	573.76614	187.6569272	103.9818912	662.3463516	289.2082357	33.00821223	95.81572629
neg_7007	4-(3-Hydroxypropyl)morpholine	156.8019893	137.7022779	200.3461054	74.21924883	79.44687342	177.2608867	118.8048039	110.7504125	163.5276087	136.2429829
neg_7010	Eugenyl benzoate	1143.357528	2261.701653	1315.346781	1815.247172	994.7904356	21.849755	40.12401619	49.77812872	49.69251429	40.60493392
neg_7013	(E)-10-Hydroxy-2-decene-4,6-diynoic acid	7.279035412	193.9928082	11.55126542	3.919628588	0.249553961	274.4801373	83.50771604	277.0889215	266.201989	506.3951644
neg_7019	PGP(i-12:0/20:4(7E,9E,11Z,13E)-3OH(5S,6R,15S))	3147.429741	3496.59514	4026.603755	4201.700698	3313.77369	3069.16419	689.1167474	3237.841503	3985.806122	4910.140794
neg_7020	3-Methylbutyl 2-furanbutanoate	453.8027687	591.4707861	418.5591321	803.5360902	621.5927653	608.3204159	624.8993643	469.6000664	873.8943102	629.434493
neg_7022	Homoanserine	4054.133662	7154.352569	3783.343172	6327.828806	3695.406242	1772.332749	1417.004362	1484.425778	1988.977625	2294.879897
neg_7024	Pyridoxamine phosphate	384.9847643	435.2801683	687.1485845	412.1203802	337.9660608	2593.695652	885.6722093	3683.966233	3857.485244	5861.466108
neg_7025	4-(4'-O-Acetyl-alpha-L-rhamnosyloxy)benzaldehyde	4.86E-10	4.86E-10	4.86E-10	4.86E-10	4.86E-10	149.280515	20.16139983	202.6809975	96.98883196	163.3146527
neg_7029	PS(15:0/20:5(7Z,9Z,11E,13E,17Z)-3OH(5,6,15))	68.57672778	33.706705	91.39596661	46.59802653	298.6172517	309.9184773	128.3487134	122.1586534	366.3512715	373.1585258
neg_7031	PA(PGE1/8:0)	132.3762097	193.8857737	149.7139379	192.8972889	180.6917921	165.0790251	65.74542853	105.5753065	282.3678582	108.4769267
neg_7032	Fumonisin A1	2204.506324	1375.011917	2102.07401	507.5531056	3096.795638	3283.168149	2646.119397	2885.331324	6490.416442	6176.256265
neg_7034	4-Pyridoxic acid	155.352788	324.5681378	182.0857812	468.2166956	878.1959757	839.3359549	132.286264	165.0797082	580.5339786	197.4690328
neg_7035	Dihydroclavaminic acid	4.86E-10	4.86E-10	4.86E-10	4.86E-10	4.86E-10	36.26808249	35.24020666	35.99201291	45.19681911	50.91818099
neg_7036	L-prolinamide	79.07588598	135.3647853	93.2457218	197.373634	94.42184182	69.54818086	42.61058761	40.33149929	98.73241145	97.4440688
neg_7038	Coenzyme B	30.22704855	119.7098818	51.81585554	192.9532922	418.0267225	447.3625802	12.80520341	33.92790227	275.772725	16.96556648
neg_7042	Glutaminylphenylalanine	484.8261646	671.2917767	513.6337057	767.1316358	524.4471127	4480.071887	1296.576821	1428.831058	2566.263673	2796.543601
neg_7044	cis-4-Decenoic acid	181.776895	149.3198819	109.8311225	286.7832312	186.914193	245.7969222	236.4579597	233.6643717	214.2212095	222.3750641
neg_7046	Tropine	322.3115636	388.0173682	194.5801656	673.2617737	272.1965658	140.163057	621.4659335	547.9470333	28.80163855	59.21569942
neg_7058	5-(N-Methyl-4,5-dihydro-1H-pyrrol-2-yl)pyridin-2-ol	6.501845353	6.288281428	5.552283355	11.90344169	2.063987992	36.81793766	28.00560473	38.94017288	78.96929995	69.47885761
neg_7059	Nonate	39.73522724	77.0589097	100.8735227	120.8292472	60.46798878	44.7623353	4.464238548	83.44708858	13.31295896	107.6187907
neg_7060	(±)-Mevalonic acid 5-phosphate	257.7213018	113.2115737	60.96598357	51.54931976	13.94746617	117.9213693	110.0742505	514.8565375	162.0959101	200.334233
neg_7061	2-Hydroxypropyl 2-isopropyl-5-methylcyclohexyl carbonate	141.2545816	114.9865682	127.0428929	178.6730755	67.99967017	258.8675847	376.5192529	99.76088912	366.174817	423.5391906
neg_7067	Sparfloxacin	111.1385889	261.4386032	490.9273716	504.8647353	215.2313555	46.79985731	8.922761498	32.93495922	16.8555835	35.75089054
neg_7068	N5-(3,4-Dioxo-1,5-cyclohexadien-1-yl)-L-glutamine	640.6064065	771.1313799	654.538841	173.9954419	320.9948834	31.65797343	4.86E-10	4.86E-10	4.86E-10	72.70797764
neg_7069	DG(12:0/20:5(7Z,9Z,11E,13E,17Z)-3OH(5,6,15)/0:0)	1358.427307	1710.1504	841.4750852	723.2012015	1110.41117	110.176206	36.65704284	100.3624077	223.6405666	135.9631252
neg_7070	Pantetheine 4'-phosphate	119.2657815	189.6245185	120.9285094	66.83713697	133.4243439	110.6809089	15.16521676	54.96644277	90.10349058	324.8665993
neg_7073	3-(Methylthio)hexanal	48.01292493	50.78449623	39.00516805	67.4636838	47.81023392	645.6072829	472.737985	115.9720371	171.8814353	1183.69388
neg_7074	(R)-2,3-Dihydroxy-3-methylbutanoate	24.43110082	22.34826847	32.18590641	24.89749285	27.26015186	99.00753483	78.08743812	19.66832321	10.01525049	225.9058247
neg_7077	L-Arabinono-1,4-lactone	115.7381113	122.8191332	83.80458204	72.12880556	167.8745848	316.250899	469.7046482	202.0396786	127.5309557	252.6802317
neg_7085	Lettucenin A	2.776832196	10.01032168	19.00169699	14.93210946	27.57795416	393.7430821	26.58288782	19.56979477	24.95453669	12.53646119
neg_7086	Tezacitabine	1197.482622	1312.013273	1078.970336	793.2152674	2271.548532	3140.166064	4649.470678	2505.385901	1778.597465	3132.067822
neg_7087	1-(6-Aminopurin-9-yl)-5-methylpyrimidine-2,4-dione	456.3786779	446.3278359	412.4980386	266.4405781	821.7256628	1136.162077	1683.460791	977.312056	778.9078121	1219.858502
neg_7090	Androstenedione	4.86E-10	4.86E-10	4.86E-10	4.86E-10	0.013891109	50.50412573	205.2547092	336.3519316	341.0913224	368.5323212
neg_7092	Glycyrrhizaflavonol A	15.85765909	6.186549892	15.21126961	18.59649549	17.67511068	1042.579945	331.3861809	1465.920572	1624.017615	2205.685139
neg_7102	5-Pyridyl	112.9845668	124.0367403	88.68660483	39.64652019	193.7028905	364.0743567	607.2341609	246.0396516	175.7348981	383.5556566
neg_7103	1-Cyano-2-hydroxy-3-butene	1026.800574	1090.127934	775.0883787	398.4226229	1695.07801	3040.696695	5094.196231	2099.161919	1402.790472	3055.083491
neg_7104	N-(2-Hydroxyethyl)acrylamide	7.30943765	11.93921161	13.43119625	12.43061018	5.54640659	19.2217859	18.80099527	22.54002268	25.68982722	22.44858091
neg_7105	Isoleucyl-Tyrosine	44.83564335	25.71813087	60.37577502	64.0574466	53.63300382	13.60210138	306.8014147	576.4436655	715.7748675	579.578946
neg_7108	1,5-Naphthalene diisocyanate	4.86E-10	4.86E-10	4.86E-10	4.86E-10	4.86E-10	0.080120429	10.02265585	104.3427075	112.7791646	234.4906415
neg_7123	PA(19:2(10Z,13Z)/20:4(5Z,8Z,11Z,14Z)-OH(20))	1220.325486	1345.623515	725.6920186	469.8401695	543.5563553	8.292388202	22.18058924	84.75906712	25.57002498	31.09400584
neg_7125	Octanal	91.36739181	88.74073664	117.6794056	85.76517408	146.369478	124.8289208	128.9519396	126.5814998	248.8668816	110.8295184
neg_7128	2-Nonenoic acid gamma-lactone	30.82856074	39.64876514	29.48777549	49.42614408	38.02516698	28.24197909	28.9219331	19.73863309	36.21252514	34.99034201
neg_7130	Peperinic acid	4.86E-10	4.86E-10	13.42067546	4.690786261	4.86E-10	133.1442127	127.6460085	188.4412204	252.0159847	293.7016172
neg_7135	Hexadeca-7,10,13-trienoic acid	58.89511316	88.55565629	73.36375313	110.1137788	213.7002817	76.65017246	13.40032641	14.06814485	151.7423457	50.44499506
neg_7136	Tanacetol B	529.3471365	369.0872054	312.7786532	449.1149269	413.4472636	231.9772379	199.9230413	201.7695198	387.7174496	344.4431963
neg_7148	N-Myristoyl Arginine	680.2215464	1045.13769	651.6531213	865.845616	602.2549856	3701.08897	1673.68165	1137.322474	1360.129957	3800.24603
neg_7154	Enterolactone 3''-glucuronide	37.35747977	73.19327058	123.2656757	199.4000777	69.65250444	278.6904957	121.3525378	2599.346727	1264.266454	2554.643703
neg_7160	17-Aminogeldanamycin	1538.601531	656.4011263	1516.673837	392.2466695	355.2751875	2.695166525	4.86E-10	4.86E-10	0.256570783	4.86E-10
neg_7163	AMP-Deoxynojirimycin	861.0762687	1285.034696	1047.331193	1728.726188	2872.795715	1059.755475	626.1495608	442.023594	1327.418642	589.6218078
neg_7165	Prostaglandin E2 ethanolamide	993.8807685	1352.810154	1285.187804	1742.846955	5813.292022	1732.799085	602.7133343	739.2127617	2389.994324	880.0140018
neg_7169	Bis(glutathionyl)spermine	51.47498271	54.5500041	52.83686	98.51072155	34.47906699	127.022906	12.41046307	182.7087155	213.4196117	176.842135
neg_7172	Isobutyl 10-undecenoate	4.577081852	21.65545101	1.897558142	7.410615658	28.58389568	33.88204853	28.9427395	23.23894705	17.86769167	32.79085062
neg_7173	Guanidinoproclavaminic acid	191.3324895	399.711495	231.9154539	368.3303678	87.85742043	4.86E-10	1.599026703	1.937803747	1.554906709	0.605487451
neg_7177	(R)-2-Hydroxycaprylic acid	44.50116908	53.18133053	28.58332863	67.17470867	46.08639065	73.18233923	53.79339463	49.02518025	77.08991192	84.90207596
neg_7179	10-Undecenal	11712.17976	11232.49157	8232.897231	16358.20854	10913.65983	10460.23043	7085.110446	6442.018561	283.342452	3086.737757
neg_7182	DIHYDROJASMONIC ACID	26339.484	21735.40102	20158.09563	27532.8575	25362.42766	21340.82943	19226.06804	16599.23765	16616.69558	13483.89287
neg_7185	Talaromycin A	16684.67726	15482.01831	13140.85794	22451.47793	17345.2438	17043.12151	13331.5457	12410.87625	9604.194053	6453.010091
neg_7186	Arborine	355.099288	285.6898839	235.9864913	360.3554122	195.2206325	233.4345995	190.0277704	144.8609606	60.92130327	121.1623978
neg_7199	tetranor-12(S)-HETE	602.9847858	931.9706358	488.4913583	958.9320246	968.3586553	908.6391129	939.6296375	840.7505236	847.4972291	1168.25084
neg_7200	Tricyclohumuladiol	4118.877042	6025.841549	3675.71648	7520.902976	6324.940131	4258.294714	4615.607434	4079.570791	4611.62508	5549.666834
neg_7201	xi-7-Hydroxyhexadecanedioic acid	10070.20265	13809.12601	7175.987695	16894.78934	19813.83153	14388.52378	18445.28549	16840.9591	15312.0143	20861.34566
neg_7205	PG(16:1(9Z)/20:5(5Z,8Z,11Z,14Z,16E)-OH(18R))	27.29673142	102.7161507	45.81378456	82.60338542	70.19923238	180.6949444	28.45925922	961.1840229	1584.708995	318.7702759
neg_7208	20-Hydroxy-PGF2a	6670.167403	8262.199086	7977.131968	8749.203612	8677.545017	7565.701773	7404.530431	7536.562158	10491.4331	9470.857924
neg_7209	Docosatetraenoyl Ethanolamide	372.5650284	324.6206315	246.3262986	544.0246373	1714.599324	293.9182974	307.9541702	196.1173515	469.9636759	428.9330413
neg_7213	Corchorifatty acid A	1353.041549	1725.949886	1498.389717	2602.854452	1935.325253	1666.184078	1717.72144	1606.55288	2028.294195	1830.257209
neg_7217	(Z)-5-[(2R,3S,4S)-4-Hydroxy-2-[(E)-3-hydroxyoct-1-enyl]oxan-3-yl]pent-3-enoic acid	156.4194514	204.8466541	150.9673378	176.9521532	86.25546832	592.9719628	490.890127	481.9806675	918.5431892	669.5528941
neg_7218	PG(18:2(9Z,12Z)/18:2(9Z,12Z))	4.424010089	4.86E-10	6.697845655	4.124260103	2.904883726	198.5471721	11.75277632	325.7707952	331.4256487	274.7955512
neg_7219	1-Fluorooctane	102.4033452	128.512761	89.94382501	236.5367589	97.80710827	2.61253227	1.193772701	1.320539942	3.359967424	2.383572114
neg_7224	Illudin M	178.2406154	236.4487471	248.0765044	125.9413764	76.48826784	38.70327066	64.41778736	63.91916624	64.1795771	45.27658555
neg_7226	6-O-Acetylaustroinulin	153.5313659	156.1587391	251.8432235	7.719605748	31.18736524	0.264162875	129.8174751	555.9010576	8.153300216	95.76335181
neg_7231	PA(P-16:0/20:3(5Z,11Z,14Z)-O(8,9))	3996.615577	2450.617831	1719.56699	1958.037439	4241.231578	167.743554	52.7648227	129.7954615	312.998263	119.987459
neg_7235	1,3-Propane sultone	3.546354517	16.25818913	12.81703776	17.08969131	57.70518323	698.5998703	333.3141595	582.2403846	796.0433199	264.7350871
neg_7238	Polypropylene	52.0073421	46.75031587	42.66906469	608.6303047	467.0652749	75.89174516	104.9639016	140.9527457	46.05041328	446.2834466
neg_7246	Thiopental	57.28218849	69.34932294	66.21453148	100.2257899	63.36408192	319.3333476	354.1903093	348.7509887	572.222688	518.3014375
neg_7251	(S)-3-Mercaptohexyl acetate	29.76961453	50.85524882	64.53394352	169.2482164	133.743299	524.4870997	878.589738	523.1049603	1370.434585	1127.730482
neg_7253	5,6-Dihydro-5'-azacytidine	27.01454934	46.28760773	32.74879768	133.7211598	121.9953451	382.5365996	441.1099119	373.3709164	756.4977668	712.8064849
neg_7254	gamma-Glutamyl-gamma-aminobutyraldehyde	41.54817054	256.3035634	172.7280099	52.70760852	439.455777	235.366898	215.694802	125.5714167	283.003034	20.4859172
neg_7256	beta-hydroxyprednisolone	8183.843298	8951.556725	8363.655146	14271.80646	12218.89342	32774.19138	43410.26807	32282.63582	74038.61161	63640.15273
neg_7258	PA(14:0/20:5(5Z,8Z,11Z,14Z,16E)-OH(18R))	1745.590065	2337.397579	1648.14371	2478.27821	1689.577935	3248.733847	1740.237143	4549.877368	6160.061095	2753.614367
neg_7259	3'-O-beta-D-glucopyranosyl-2'-O-isovaleryl-2beta-(2-desoxy-atractyligenin)-beta-D-glucopyranoside	1.449135026	38.1635757	117.4780075	80.76067162	43.79958832	273.017537	278.9520005	290.332654	1487.208952	885.3764946
neg_7260	(E)-3-Heptenyl 2-methylpropanoate	412.9275258	431.9977308	553.3542335	918.455552	852.2101588	1360.602908	1926.460584	1590.525398	3146.3988	2662.253345
neg_7263	2-Hexen-1-ol	121.8468722	91.16569586	128.376743	348.2751531	326.2746913	135.6933761	151.455477	119.9406838	200.8666899	130.4479952
neg_7264	Sodium lauryl sulfate	1545.386064	883.5797118	925.6163464	694.6924473	7.559963208	72.32797872	8.401472096	16.57666505	21.29898575	25.30126925
neg_7268	N-Stearoyl Lysine	25.57579675	45.12471446	50.89095373	53.74162647	41.810978	1119.711738	1129.28623	1453.837804	1558.669652	1068.675435
neg_7274	Ginkgolic Acid	2219.699314	930.2097393	1001.668917	27.40597503	370.441784	7.303055433	0.389831784	3.265983976	51.91151669	18.10609697
neg_7276	Limonene aldehyde	20831.98407	35392.70896	60248.41604	44614.1709	81853.63609	11525.31649	39050.74371	7874.866082	5629.148634	31193.99755
neg_7279	(6E)-8-Hydroxygeraniol	86.51938548	124.6014412	171.7278279	167.5095097	219.5112747	89.98484021	143.370065	83.2973082	83.01551131	154.0999683
neg_7280	Undecanoic acid	174.1655159	315.8806047	561.9658202	424.6957695	760.1795927	93.4809273	349.6708056	51.28919038	29.87920735	314.6757956
neg_7281	3-Hydroxynonyl acetate	507.6310214	584.828337	513.0591484	771.4007568	648.8145361	627.7233865	564.4367057	562.6199603	667.4388784	574.3763798
neg_7290	Humulenol II	42.6080422	53.77301405	38.9276318	88.82309376	42.40856091	15.33370671	15.8835158	11.86221699	38.30644128	31.40401409
neg_7293	Dodecanedioic acid	12178.71942	19355.91584	30625.8504	24450.83045	41966.65753	7674.18656	22263.0274	5661.969702	4820.363518	16412.72529
neg_7294	Dihydro-alpha-ionone	753.5487226	1021.682696	753.2480941	1542.6623	969.1952606	1698.757086	1144.891673	903.8577408	1748.5907	1216.306053
neg_7309	Limocitrol 3-glucoside	4.145393309	4.86E-10	4.86E-10	4.86E-10	4.86E-10	182.9033529	25.37342157	311.5556866	355.1512803	1020.48047
neg_7313	12-hydroxyheptadecanoic acid	9191.995226	12088.75987	11316.74816	29897.80158	18902.48799	196862.872	139127.0502	163050.8303	211462.0781	118196.217
neg_7322	13,14-dihydro Prostaglandin F1α	1496.877793	2072.473053	1107.861548	3283.320003	1449.936866	492.4025159	310.1134857	351.3458378	1034.44774	1098.28264
neg_7325	Beta-Leucine	218.6040835	270.039014	393.9364266	403.2652274	374.0285631	505.1933081	606.9369784	546.7356751	364.5146357	344.0784105
neg_7329	6-Deoxydihydrokalafungin	6.221991902	5.724350904	14.46635721	5.372517084	7.805975346	46.2088217	62.74342587	216.7596445	81.26245214	293.9415942
neg_7332	PIP(PGD2/20:0)	1.571462845	0.166352049	4.86E-10	0.091230502	4.86E-10	360.8555592	246.2427541	851.7025981	631.329007	781.5897588
neg_7335	Tetracenomycin B3	33.08589014	15.59440891	19.32314222	4.86E-10	2.259264783	678.3166118	104.1123492	1068.119576	243.3489679	826.532483
neg_7337	5'-((Z)-Feruloyl) 3-(2'-methylarabinosylxylose)	604.8062957	638.5177882	555.7924308	252.9585218	411.7946979	5.058554276	4.86E-10	29.63517786	176.9303492	549.0128488
neg_7339	DG(18:1(12Z)-O(9S,10R)/13:0/0:0)	1665.821805	0.574102201	1986.017092	4.86E-10	0.570120872	0.714816467	7294.980295	88.62208379	45.94940401	174.5418287
neg_7340	DG(12:0/PGE2/0:0)	386.2614504	167.2164348	225.4845439	22.83996573	225.0778398	0.929087561	4.86E-10	5.368787402	10.68200334	7.285423805
neg_7342	PA(14:0/20:4(6Z,8E,10E,14Z)-2OH(5S,12R))	10512.75122	7531.898682	3820.857675	3480.560979	4029.463049	474.2585589	139.470857	418.9357914	739.1941734	564.5693239
neg_7345	7(14)-Farnesene-9,12-diol	2955.680325	4646.509581	3929.96412	7539.252806	3318.579323	4558.429445	5245.242334	4107.583061	2194.822288	2557.634789
neg_7347	Aflatoxin GM1	4.86E-10	4.86E-10	4.86E-10	4.86E-10	4.86E-10	109.5320338	44.94229858	410.5864002	181.966066	260.1837974
neg_7352	Acorusnol	1279.153392	2934.094208	974.6404682	1439.526104	1768.189604	989.3327571	1634.151865	2217.852169	2119.983659	2977.445555
neg_7353	13,14-dihydro-15-keto-tetranor PGF1β	3971.438404	10309.422	2855.945797	4129.568231	5852.698345	3174.284762	5623.566251	8068.367946	7010.143232	10175.44149
neg_7355	Isorhamnetin	53.91376783	96.70507471	94.18045886	8.855181717	61.05862147	85.62388222	161.3053722	629.2045958	585.8309371	789.2065927
neg_7357	13(S)-Hydroperoxylinolenic acid	4.86E-10	4.86E-10	4.86E-10	4.86E-10	4.86E-10	91.23299519	646.8362952	750.7961769	524.5423637	820.1651972
neg_7360	15-(4-Iodophenyl)pentadecanoic acid	4.86E-10	4.86E-10	15.84104139	4.86E-10	0.56949275	622.6985363	280.824609	1676.783968	1338.580731	2003.676782
neg_7376	D6-Ambrettolide	401.9097172	493.2892339	428.2530293	670.3959481	578.9962726	567.2257547	501.5961413	513.4331423	705.7713504	646.4172524
neg_7379	(R)-3,4-Dihydro-2-methyl-2-(4,8,12-trimethyl-3,7,11-tridecatrienyl)-2H-1-benzopyran-6-ol	846.58538	1077.7087	867.2706772	1352.541547	1288.831746	4837.830073	4960.106962	5054.353185	5815.860513	7308.977761
neg_7385	Kuwanon Z	0.00307095	24.05939337	4.86E-10	45.38605528	11.1859201	90.68542664	4.86E-10	230.8922412	212.6244459	760.8145326
neg_7401	9,10,13-Trihydroxystearic acid	19510.49875	30798.54179	21708.32008	92274.76795	60099.38235	571313.788	518015.1086	524081.784	610574.2925	473226.0387
neg_7405	DG(20:3(8Z,11Z,14Z)-2OH(5,6)/16:0/0:0)	809.7683738	1084.629386	910.3944051	981.6033368	644.7637485	6414.028762	4107.636717	5230.886253	7292.775175	4750.901188
neg_7410	6-Acetyl-2,3-dihydro-2-(hydroxymethyl)-4(1H)-pyridinone	250.0883071	169.018634	144.2656353	59.14140761	70.48998685	86.11047979	47.61751798	79.15269845	36.75780376	43.02908998
neg_7413	L-Anticapsin	274.8553445	178.026518	136.3963994	52.25864179	67.33499462	79.43783413	36.86831591	91.00566187	28.96203119	48.0500294
neg_7414	N-Benzoylanthranilic acid	1144.644448	853.5468369	696.1770302	326.8307352	294.4019495	820.8178266	298.4344512	697.6546226	214.6868461	442.5882623
neg_7419	6,8-Heneicosanedione	2989.360161	4810.125736	2479.824554	7170.250407	3588.00683	1799.669196	1687.512347	1417.945021	3108.630638	3261.873182
neg_7426	DG(18:0/20:5(7Z,9Z,11E,13E,17Z)-3OH(5,6,15)/0:0)	440.9156945	224.2488411	191.1134504	99.81747675	667.5520987	18.17592989	24.00805991	8.976225175	21.14933917	37.61658333
neg_7431	2-Hydroxycampholonic acid	4.86E-10	1.674651907	4.86E-10	4.86E-10	4.86E-10	7.468217018	2.123290757	3.787507965	24.99240619	27.76169437
neg_7432	(1R,2R)-1,2,7,7-Tetramethylbicyclo[2.2.1]heptan-2-ol	13.73087388	21.75263121	15.34054461	35.42025502	29.40559471	43.78510148	56.0224539	22.83067702	18.05782412	52.88444376
neg_7433	2-Acetamido-4-(D-alanylamino)-2,4,6-trideoxy-D-mannopyranose	36.32397148	34.69380371	96.65383678	34.02055719	18.2601001	26.3808327	33.61874031	4.86E-10	4.86E-10	4.86E-10
neg_7436	N-Cyclopropyl-trans-2-cis-6-nonadienamide	82.50427927	103.9062704	87.29972412	95.08377862	83.38138762	211.8758425	249.9463424	335.701161	255.5983859	452.2405264
neg_7437	Erythronolide B	2894.704433	6367.515001	6066.74868	7622.889266	5641.137257	8201.745604	1839.27396	3062.880671	5556.264489	3515.969179
neg_7440	PA(20:3(6,8,11)-OH(5)/22:5(4Z,7Z,10Z,13Z,16Z))	26.7654369	3.484686779	15.70214802	39.04557236	14.71363474	308.3007067	10.92048663	62.46423234	235.4462148	76.8445243
neg_7442	Hericenone G	301.2971789	413.6446604	363.4707149	1371.587796	368.0324417	321.4284749	125.398436	385.3136847	465.8160746	420.0639574
neg_7443	PA(P-16:0/TXB2)	139.3402117	374.3598734	65.40322564	309.0897191	124.4701883	155.4449315	17.76300265	106.2684242	294.7557432	156.7545309
neg_7445	Clarycet	496.5981493	454.1288022	509.8747157	532.0059059	420.9473187	364.8822964	618.6539945	385.2622062	403.129245	324.0056173
neg_7451	Preisocalamendiol	636.7009633	856.8289717	583.9179729	908.5975106	624.0334011	634.4787485	557.0706023	592.6064868	770.3057273	862.9034859
neg_7453	Biotin sulfoxide	106.177351	79.04955296	109.3254579	120.6093765	77.57676352	6.298084551	85.64240453	41.20402738	4.863360898	8.962719221
neg_7459	DG(14:0/PGJ2/0:0)	617.4114053	283.8754642	363.5515891	207.5962638	467.7960939	14.58922331	1.51290683	16.91314146	26.68786914	54.08848536
neg_7465	Menthone 1,2-glyceryl ketal	73.11456921	104.0243343	53.73607465	102.3724634	65.48785495	58.82021156	108.4545371	40.45815438	94.91234781	68.00048018
neg_7469	11-Dodecenoic acid	40.07320042	118.2474174	89.12480413	455.0373367	305.0838752	112.5560836	151.3393766	144.157976	210.3232206	125.3987139
neg_7470	Vomifoliol	877.4548498	1414.549737	883.608365	1936.58524	1701.564571	842.0565222	926.6022989	967.1538128	1053.613162	900.5613486
neg_7472	4'-Oxonebramine	3461.318279	2967.904589	3132.486624	3026.290982	2701.634247	2858.986502	4031.090851	3100.394748	2519.865751	2138.073677
neg_7478	2-Undecen-1-ol	418.0984397	373.6577061	582.7339369	555.780401	428.64187	167.6030666	358.1537746	76.30644431	106.7188644	163.1242924
neg_7480	3-Hydroxy-5-methyl-2-hexanone	133.5930334	176.5472135	182.0131084	312.8014167	301.9746821	161.7037661	135.4600314	139.3248969	219.8776518	147.4910554
neg_7481	Arachidonoyl Serinol	35.71489958	52.39666139	9.172293977	12.72000575	4.86E-10	4.86E-10	1.251104359	0.071898594	0.000120055	20.69111049
[truncated: 2,112 more rows]
