# Supplementary material for: Environmental Driving of Adaptation Mechanism on Rumen Microorganisms of Sheep Based on Metagenomics and Metabolomics Data Analysis
Source: Int J Mol Sci. 2024 Oct 11;25(20):10957. doi: 10.3390/ijms252010957 (PMC11508146; doi:10.3390/ijms252010957)
Supplement: Supplementary file 1 [file ijms-25-10957-s001.zip › Table S13 Correlation of differential metabolome.xls]

var	Neopterin	3-Methylpyrrolo[1,2-a]pyrazine	gamma-L-Glutamyl-L-cysteine	5,6-Indolequinone-2-carboxylic acid	(4As,5aR,6R,12aR)-1,10,11,12a-tetrahydroxy-6-methyl-3,12-dioxo-4a,5,5a,6-tetrahydro-4H-tetracene-2-carboxamide	4,6-Icosanedione	Isopropyl beta-D-glucoside	N2-Succinyl-L-arginine	Taisho	Methanesulfonic acid	Campesterol	Teprenone	Casoxin D	(1r,3r)-1-Aminocyclopentane-1,3-dicarboxylic acid	6-Hydroxy-3-succinoylpyridine	Dihydroclavaminic acid	UDP-2,3-dideoxy-2-acetamido-3-acetamidino-alpha-D-mannuronic acid	Butanoic acid	Androsta-1,4-diene-3,17-dione	Estradiol-17beta 3-glucuronide
Neopterin	0	0.000566614626631058	1.22005951211485e-05	2.45073427465353e-06	0.00787423660220333	1.55746923622763e-07	2.45073427465353e-06	0.000366824706507238	0.011803711801427	0.000217046469439455	0.00288170267378781	0.00961331871046886	0.000379701195404454	0.00496032069545304	0.0054107366368011	0.00133619416088069	0.00133619416088069	0.00133619416088069	0.00133619416088069	0.00133619416088069
3-Methylpyrrolo[1,2-a]pyrazine	0.000566614626631058	0	1.22005951211485e-05	0.000566614626631058	0.00133619416088069	0.000892048457961614	0.000566614626631058	0.00186385173821931	0.00271758087800021	0.000217046469439455	0.00026007817269107	0.00271758087800021	0.000379701195404454	0.00793628423314406	0.00115736784435955	0.00133619416088069	0.00133619416088069	0.00133619416088069	0.00133619416088069	0.00133619416088069
gamma-L-Glutamyl-L-cysteine	1.22005951211485e-05	1.22005951211485e-05	0	1.22005951211485e-05	0.00192243514634514	3.79156383776943e-05	1.22005951211485e-05	0.000366824706507238	0.00363821949209022	1.87460843220857e-05	0.00026007817269107	0.00961331871046886	0.000379701195404454	0.00981913913277469	0.00115736784435955	0.00133619416088069	0.00133619416088069	0.00133619416088069	0.00133619416088069	0.00133619416088069
5,6-Indolequinone-2-carboxylic acid	2.45073427465353e-06	0.000566614626631058	1.22005951211485e-05	0	0.00787423660220333	9.10129424627168e-05	0	0.00186385173821931	0.011803711801427	0.000617705570558771	0.00212165818320278	0.00961331871046886	0.00115736784435955	0.00212165818320278	0.00271758087800021	0.00133619416088069	0.00133619416088069	0.00133619416088069	0.00133619416088069	0.00133619416088069
(4As,5aR,6R,12aR)-1,10,11,12a-tetrahydroxy-6-methyl-3,12-dioxo-4a,5,5a,6-tetrahydro-4H-tetracene-2-carboxamide	0.00787423660220333	0.00133619416088069	0.00192243514634514	0.00787423660220333	0	0.00362039847801067	0.00787423660220333	0.00340625830826408	4.86472586758544e-06	0.00139610151232143	0.00105022544304581	0.00271758087800021	0.0054107366368011	0.0144921402407197	0.000379701195404454	0.00133619416088069	0.00133619416088069	0.00133619416088069	0.00133619416088069	0.00133619416088069
4,6-Icosanedione	1.55746923622763e-07	0.000892048457961614	3.79156383776943e-05	9.10129424627168e-05	0.00362039847801067	0	9.10129424627168e-05	0.000111743776316883	0.00611816966461291	0.000112582551568164	0.00288170267378781	0.00961331871046886	0.000379701195404454	0.00981913913277469	0.0054107366368011	0.00133619416088069	0.00133619416088069	0.00133619416088069	0.00133619416088069	0.00133619416088069
Isopropyl beta-D-glucoside	2.45073427465353e-06	0.000566614626631058	1.22005951211485e-05	0	0.00787423660220333	9.10129424627168e-05	0	0.00186385173821931	0.011803711801427	0.000617705570558771	0.00212165818320278	0.00961331871046886	0.00115736784435955	0.00212165818320278	0.00271758087800021	0.00133619416088069	0.00133619416088069	0.00133619416088069	0.00133619416088069	0.00133619416088069
N2-Succinyl-L-arginine	0.000366824706507238	0.00186385173821931	0.000366824706507238	0.00186385173821931	0.00340625830826408	0.000111743776316883	0.00186385173821931	0	0.00144264099236195	0.000106149662014095	0.00041014920765277	0.031397972851021	0.00581570736300946	0.036029527151998	0.031397972851021	0.00893058397124509	0.0145554610559118	0.0241036705801288	0.00132126575887755	0.0145554610559118
Taisho	0.011803711801427	0.00271758087800021	0.00363821949209022	0.011803711801427	4.86472586758544e-06	0.00611816966461291	0.011803711801427	0.00144264099236195	0	0.0039796315653046	0.000956864869126796	0.00482540428417234	0.0215086334939872	0.0130415932539779	0.0024253789681992	0.00115736784435955	0.00961331871046886	0.0054107366368011	0.000379701195404454	0.00961331871046886
Methanesulfonic acid	0.000217046469439455	0.000217046469439455	1.87460843220857e-05	0.000617705570558771	0.00139610151232143	0.000112582551568164	0.000617705570558771	0.000106149662014095	0.0039796315653046	0	0.000785360213455683	0.0313862850878554	0.00103487890627654	0.0465459104717698	0.00857283257593826	0.00961331871046886	0.00271758087800021	0.00961331871046886	0.00271758087800021	0.00271758087800021
Campesterol	0.00288170267378781	0.00026007817269107	0.00026007817269107	0.00212165818320278	0.00105022544304581	0.00288170267378781	0.00212165818320278	0.00041014920765277	0.000956864869126796	0.000785360213455683	0	0.0130415932539779	0.00260791987899703	0.0172774332230643	0.00796586438060815	0.00793628423314406	0.00793628423314406	0.0119966065907297	0.00793628423314406	0.00382039407817524
Teprenone	0.00961331871046886	0.00271758087800021	0.00961331871046886	0.00961331871046886	0.00271758087800021	0.00961331871046886	0.00961331871046886	0.031397972851021	0.00482540428417234	0.0313862850878554	0.0130415932539779	0	0.00162424656398493	0.00345250326820611	0.000766900598897797	0.00197792351387704	0.000217046469439455	0.000617705570558771	0.00197792351387704	0.00611816966461291
Casoxin D	0.000379701195404454	0.000379701195404454	0.000379701195404454	0.00115736784435955	0.0054107366368011	0.000379701195404454	0.00115736784435955	0.00581570736300946	0.0215086334939872	0.00103487890627654	0.00260791987899703	0.00162424656398493	0	0.0252880347294503	0.00302437201489524	0.011803711801427	1.87460843220857e-05	0.00197792351387704	0.011803711801427	0.000949798878818123
(1r,3r)-1-Aminocyclopentane-1,3-dicarboxylic acid	0.00496032069545304	0.00793628423314406	0.00981913913277469	0.00212165818320278	0.0144921402407197	0.00981913913277469	0.00212165818320278	0.036029527151998	0.0130415932539779	0.0465459104717698	0.0172774332230643	0.00345250326820611	0.0252880347294503	0	0.00570360766093197	6.82422805743531e-05	0.0144921402407197	0.000439837621291299	0.00496032069545304	0.00151825566874341
6-Hydroxy-3-succinoylpyridine	0.0054107366368011	0.00115736784435955	0.00115736784435955	0.00271758087800021	0.000379701195404454	0.0054107366368011	0.00271758087800021	0.031397972851021	0.0024253789681992	0.00857283257593826	0.00796586438060815	0.000766900598897797	0.00302437201489524	0.00570360766093197	0	0.000379701195404454	0.000379701195404454	1.87460843220857e-05	0.00363821949209022	0.00139610151232143
Dihydroclavaminic acid	0.00133619416088069	0.00133619416088069	0.00133619416088069	0.00133619416088069	0.00133619416088069	0.00133619416088069	0.00133619416088069	0.00893058397124509	0.00115736784435955	0.00961331871046886	0.00793628423314406	0.00197792351387704	0.011803711801427	6.82422805743531e-05	0.000379701195404454	0	0.00619279257928736	1.22005951211485e-05	0.000566614626631058	0.000892048457961614
UDP-2,3-dideoxy-2-acetamido-3-acetamidino-alpha-D-mannuronic acid	0.00133619416088069	0.00133619416088069	0.00133619416088069	0.00133619416088069	0.00133619416088069	0.00133619416088069	0.00133619416088069	0.0145554610559118	0.00961331871046886	0.00271758087800021	0.00793628423314406	0.000217046469439455	1.87460843220857e-05	0.0144921402407197	0.000379701195404454	0.00619279257928736	0	0.000566614626631058	0.00362039847801067	0.000892048457961614
Butanoic acid	0.00133619416088069	0.00133619416088069	0.00133619416088069	0.00133619416088069	0.00133619416088069	0.00133619416088069	0.00133619416088069	0.0241036705801288	0.0054107366368011	0.00961331871046886	0.0119966065907297	0.000617705570558771	0.00197792351387704	0.000439837621291299	1.87460843220857e-05	1.22005951211485e-05	0.000566614626631058	0	0.00362039847801067	9.10129424627168e-05
Androsta-1,4-diene-3,17-dione	0.00133619416088069	0.00133619416088069	0.00133619416088069	0.00133619416088069	0.00133619416088069	0.00133619416088069	0.00133619416088069	0.00132126575887755	0.000379701195404454	0.00271758087800021	0.00793628423314406	0.00197792351387704	0.011803711801427	0.00496032069545304	0.00363821949209022	0.000566614626631058	0.00362039847801067	0.00362039847801067	0	0.014828954362958
Estradiol-17beta 3-glucuronide	0.00133619416088069	0.00133619416088069	0.00133619416088069	0.00133619416088069	0.00133619416088069	0.00133619416088069	0.00133619416088069	0.0145554610559118	0.00961331871046886	0.00271758087800021	0.00382039407817524	0.00611816966461291	0.000949798878818123	0.00151825566874341	0.00139610151232143	0.000892048457961614	0.000892048457961614	9.10129424627168e-05	0.014828954362958	0
