# Supplementary material for: Environmental Driving of Adaptation Mechanism on Rumen Microorganisms of Sheep Based on Metagenomics and Metabolomics Data Analysis
Source: Int J Mol Sci. 2024 Oct 11;25(20):10957. doi: 10.3390/ijms252010957 (PMC11508146; doi:10.3390/ijms252010957)
Supplement: Supplementary file 1 [file ijms-25-10957-s001.zip › Table S14 The KEGG of differential metabolites and species .xls]

KEGG_description	ID	pvalue	qvalue	fold_change	metaboliteID	omics
Alanine, aspartate and glutamate metabolism	ko00250	0.0745283124816161	0.6927315881116178	2.59	pos_2076/pos_2827/pos_940	metabolomics
Butanoate metabolism	ko00650	0.20220024864833605	0.6927315881116178	2.3	pos_1099/pos_2076	metabolomics
Arginine biosynthesis	ko00220	0.28979591836734697	0.6927315881116178	3.45	pos_2827	metabolomics
Sphingolipid metabolism	ko00600	0.28979591836734697	0.6927315881116178	3.45	pos_1112	metabolomics
Steroid degradation	ko00984	0.28979591836734697	0.6927315881116178	3.45	pos_8348	metabolomics
Cysteine and methionine metabolism	ko00270	0.32987218481505604	0.6927315881116178	1.73	pos_1206/pos_2068	metabolomics
Lysine degradation	ko00310	0.4513635984840789	0.727362344098905	1.38	pos_1099/pos_4167	metabolomics
Cyanoamino acid metabolism	ko00460	0.4513635984840789	0.727362344098905	1.38	pos_693/pos_9474	metabolomics
Starch and sucrose metabolism	ko00500	0.49645366343258596	0.727362344098905	1.73	pos_160	metabolomics
C5-Branched dibasic acid metabolism	ko00660	0.49645366343258596	0.727362344098905	1.73	pos_9790	metabolomics
Methane metabolism	ko00680	0.8223463080805591	0.9072975152574431	0.69	pos_767	metabolomics
ABC transporters	ko02010	0.8784944195349841	0.9072975152574431	0.63	pos_2075/pos_831	metabolomics
Histidine metabolism	ko00340	0.9120651391043101	0.92677586715438	0.49	pos_1082	metabolomics
Purine metabolism	ko00230	0.9697843265510279	0.9697843265510279	0.35	pos_661	metabolomics
Alanine, aspartate and glutamate metabolism	ko00250	0.002059391768871768	0.0556035777595	1.1433221726473999	pos_2076/pos_2827/pos_940	metagenomics
Butanoate metabolism	ko00650	0.016177376919756153	0.120299450631	1.163407503398769	pos_1099/pos_2076	metagenomics
Arginine biosynthesis	ko00220	0.036134925665358	0.142777023361	1.0428992688589886	pos_2827	metagenomics
Sphingolipid metabolism	ko00600	0.004944361869193274	0.062215673596800004	1.350305263123222	pos_1112	metagenomics
Steroid degradation	ko00984	0.018721153929960318	0.12588329032099999	inf	pos_8348	metagenomics
Cysteine and methionine metabolism	ko00270	0.007506481852620118	0.0760031287578	1.2967449127456578	pos_1206/pos_2068	metagenomics
Lysine degradation	ko00310	0.02746117009803694	0.13084439870200001	1.7716760895648935	pos_1099/pos_4167	metagenomics
Cyanoamino acid metabolism	ko00460	0.0035569663133149603	0.062215673596800004	1.4368440857404088	pos_693/pos_9474	metagenomics
Starch and sucrose metabolism	ko00500	0.022791844685127287	0.127319959965	1.2735374233656171	pos_160	metagenomics
C5-Branched dibasic acid metabolism	ko00660	0.02078075435256251	0.126628274871	1.5310907382043897	pos_9790	metagenomics
Methane metabolism	ko00680	0.004569791113896231	0.062215673596800004	1.1826233734914013	pos_767	metagenomics
ABC transporters	ko02010	0.016336962431318294	0.120299450631	1.3723243095386062	pos_2075/pos_831	metagenomics
Histidine metabolism	ko00340	0.03499116627476489	0.14227344373	1.2769531821147218	pos_1082	metagenomics
Purine metabolism	ko00230	0.033904541477990324	0.14227344373	1.1323603291941693	pos_661	metagenomics
